# Supplementary material for: An updated sulfate transporter phylogeny uncovers a perennial-specific subgroup associated with lignification
Source: Tree Physiol. 2025 Jul 11;45(13):114–28. doi: 10.1093/treephys/tpaf080 (PMC12666378; doi:10.1093/treephys/tpaf080)
Supplement: TableS1-S4_tpaf080 [file tables1-s4_tpaf080.xlsx]

## Sheet: Table S1
Table S1. List of SULTR sequences used in the phylogenetic analysis. Blue shaded cells in column B denote head-to-head oriented SULTR1 and SULTR2 members
Subfamily	Gene Name	Short names in MS	Species name	Genome Version	Note	Citation from Phytozome
1	Aco009581	Aco009581	Ananas comosus	Acomosus_v3		Ming R, VanBuren R, Wai CM, Tang H, Schatz MC, Bowers JE, Lyons E, Wang M-L, Chen J, Biggers E, et al (2015) The pineapple genome and the evolution of CAM photosynthesis. Nat Genet 47: 1435–1447
1	Aco004104	Aco004104	Ananas comosus	Acomosus_v3		Ming R, VanBuren R, Wai CM, Tang H, Schatz MC, Bowers JE, Lyons E, Wang M-L, Chen J, Biggers E, et al (2015) The pineapple genome and the evolution of CAM photosynthesis. Nat Genet 47: 1435–1444
2	Aco004103	Aco004103	Ananas comosus	Acomosus_v3		Ming R, VanBuren R, Wai CM, Tang H, Schatz MC, Bowers JE, Lyons E, Wang M-L, Chen J, Biggers E, et al (2015) The pineapple genome and the evolution of CAM photosynthesis. Nat Genet 47: 1435–1443
3.1	Aco004252	Aco004252	Ananas comosus	Acomosus_v3	curated	Ming R, VanBuren R, Wai CM, Tang H, Schatz MC, Bowers JE, Lyons E, Wang M-L, Chen J, Biggers E, et al (2015) The pineapple genome and the evolution of CAM photosynthesis. Nat Genet 47: 1435–1445
3.3	Aco023705	Aco023705	Ananas comosus	Acomosus_v3		Ming R, VanBuren R, Wai CM, Tang H, Schatz MC, Bowers JE, Lyons E, Wang M-L, Chen J, Biggers E, et al (2015) The pineapple genome and the evolution of CAM photosynthesis. Nat Genet 47: 1435–1450
3.4	Aco000444	Aco000444	Ananas comosus	Acomosus_v3		Ming R, VanBuren R, Wai CM, Tang H, Schatz MC, Bowers JE, Lyons E, Wang M-L, Chen J, Biggers E, et al (2015) The pineapple genome and the evolution of CAM photosynthesis. Nat Genet 47: 1435–1442
3.5	Aco005678	Aco005678	Ananas comosus	Acomosus_v3		Ming R, VanBuren R, Wai CM, Tang H, Schatz MC, Bowers JE, Lyons E, Wang M-L, Chen J, Biggers E, et al (2015) The pineapple genome and the evolution of CAM photosynthesis. Nat Genet 47: 1435–1446
4	Aco010983	Aco010983	Ananas comosus	Acomosus_v3	curated	Ming R, VanBuren R, Wai CM, Tang H, Schatz MC, Bowers JE, Lyons E, Wang M-L, Chen J, Biggers E, et al (2015) The pineapple genome and the evolution of CAM photosynthesis. Nat Genet 47: 1435–1448
4	Aco014222	Aco014222	Ananas comosus	Acomosus_v3		Ming R, VanBuren R, Wai CM, Tang H, Schatz MC, Bowers JE, Lyons E, Wang M-L, Chen J, Biggers E, et al (2015) The pineapple genome and the evolution of CAM photosynthesis. Nat Genet 47: 1435–1449
1	evm_27.TU.AmTr_v1.0_scaffold00010.202	Amb00010.202	Amborella trichopoda	Atrichopoda_v1.0		Amborella Genome Project (2013) The Amborella genome and the evolution of flowering plants. Science 342: 1241090
2	evm_27.TU.AmTr_v1.0_scaffold00010.203	Amb00010.203	Amborella trichopoda	Atrichopoda_v1.0		Amborella Genome Project (2013) The Amborella genome and the evolution of flowering plants. Science 342: 1241091
3.1	evm_27.TU.AmTr_v1.0_scaffold00002.630	Amb00002.630	Amborella trichopoda	Atrichopoda_v1.0		Amborella Genome Project (2013) The Amborella genome and the evolution of flowering plants. Science 342: 1241089
3.3	evm_27.TU.AmTr_v1.0_scaffold00010.61	Amb00010.61	Amborella trichopoda	Atrichopoda_v1.0		Amborella Genome Project (2013) The Amborella genome and the evolution of flowering plants. Science 342: 1241092
3.4	evm_27.TU.AmTr_v1.0_scaffold00142.10 (forward)	Amb00142.10	Amborella trichopoda	Atrichopoda_v1.0		Amborella Genome Project (2013) The Amborella genome and the evolution of flowering plants. Science 342: 1241093
3.5	evm_27.TU.AmTr_v1.0_scaffold00142.5 (reverse)	Amb00142.5	Amborella trichopoda	Atrichopoda_v1.0		Amborella Genome Project (2013) The Amborella genome and the evolution of flowering plants. Science 342: 1241094
4	evm_27.TU.AmTr_v1.0_scaffold00145.11	Amb00145.11	Amborella trichopoda	Atrichopoda_v1.0		Amborella Genome Project (2013) The Amborella genome and the evolution of flowering plants. Science 342: 1241095
1	Aqcoe6G059800	Aqcoe6G059800	Aquilegia coerulea	Acoerulea_v3.1		Filiault DL, Ballerini ES, Mandáková T, Aköz G, Derieg NJ, Schmutz J, Jenkins J, Grimwood J, Shu S, Hayes RD, et al (2018) The Aquilegia genome provides insight into adaptive radiation and reveals an extraordinarily polymorphic chromosome with a unique history. Elife 7: e36430
3.1	Aqcoe2G351200	Aqcoe2G351200	Aquilegia coerulea	Acoerulea_v3.1		Filiault DL, Ballerini ES, Mandáková T, Aköz G, Derieg NJ, Schmutz J, Jenkins J, Grimwood J, Shu S, Hayes RD, et al (2018) The Aquilegia genome provides insight into adaptive radiation and reveals an extraordinarily polymorphic chromosome with a unique history. Elife 7: e36427
3.1	Aqcoe5G049400	Aqcoe5G049400	Aquilegia coerulea	Acoerulea_v3.1		Filiault DL, Ballerini ES, Mandáková T, Aköz G, Derieg NJ, Schmutz J, Jenkins J, Grimwood J, Shu S, Hayes RD, et al (2018) The Aquilegia genome provides insight into adaptive radiation and reveals an extraordinarily polymorphic chromosome with a unique history. Elife 7: e36429
3.3	Aqcoe3G013800	Aqcoe3G013800	Aquilegia coerulea	Acoerulea_v3.1		Filiault DL, Ballerini ES, Mandáková T, Aköz G, Derieg NJ, Schmutz J, Jenkins J, Grimwood J, Shu S, Hayes RD, et al (2018) The Aquilegia genome provides insight into adaptive radiation and reveals an extraordinarily polymorphic chromosome with a unique history. Elife 7: e36428
3.4	Aqcoe7G188600	Aqcoe7G188600	Aquilegia coerulea	Acoerulea_v3.1		Filiault DL, Ballerini ES, Mandáková T, Aköz G, Derieg NJ, Schmutz J, Jenkins J, Grimwood J, Shu S, Hayes RD, et al (2018) The Aquilegia genome provides insight into adaptive radiation and reveals an extraordinarily polymorphic chromosome with a unique history. Elife 7: e36431
3.5	Aqcoe7G189000	Aqcoe7G189000	Aquilegia coerulea	Acoerulea_v3.1		Filiault DL, Ballerini ES, Mandáková T, Aköz G, Derieg NJ, Schmutz J, Jenkins J, Grimwood J, Shu S, Hayes RD, et al (2018) The Aquilegia genome provides insight into adaptive radiation and reveals an extraordinarily polymorphic chromosome with a unique history. Elife 7: e36432
4	Aqcoe1G475700	Aqcoe1G475700	Aquilegia coerulea	Acoerulea_v3.1		Filiault DL, Ballerini ES, Mandáková T, Aköz G, Derieg NJ, Schmutz J, Jenkins J, Grimwood J, Shu S, Hayes RD, et al (2018) The Aquilegia genome provides insight into adaptive radiation and reveals an extraordinarily polymorphic chromosome with a unique history. Elife 7: e36426
1	AT4G08620	AtSULTR1.1	Arabidopsis thaliana	Athaliana_TAIR10		Lamesch P, Berardini TZ, Li D, Swarbreck D, Wilks C, Sasidharan R, Muller R, Dreher K, Alexander DL, Garcia-Hernandez M, et al (2012) The Arabidopsis Information Resource (TAIR): improved gene annotation and new tools. Nucleic Acids Res 40: D1202-18
1	AT1G78000	AtSULTR1.2	Arabidopsis thaliana	Athaliana_TAIR10		Lamesch P, Berardini TZ, Li D, Swarbreck D, Wilks C, Sasidharan R, Muller R, Dreher K, Alexander DL, Garcia-Hernandez M, et al (2012) The Arabidopsis Information Resource (TAIR): improved gene annotation and new tools. Nucleic Acids Res 40: D1202-13
1	AT1G22150	AtSULTR1.3	Arabidopsis thaliana	Athaliana_TAIR10		Lamesch P, Berardini TZ, Li D, Swarbreck D, Wilks C, Sasidharan R, Muller R, Dreher K, Alexander DL, Garcia-Hernandez M, et al (2012) The Arabidopsis Information Resource (TAIR): improved gene annotation and new tools. Nucleic Acids Res 40: D1202-10
2	AT5G10180	AtSULTR2.1	Arabidopsis thaliana	Athaliana_TAIR10		Lamesch P, Berardini TZ, Li D, Swarbreck D, Wilks C, Sasidharan R, Muller R, Dreher K, Alexander DL, Garcia-Hernandez M, et al (2012) The Arabidopsis Information Resource (TAIR): improved gene annotation and new tools. Nucleic Acids Res 40: D1202-19
2	AT1G77990	AtSULTR2.2	Arabidopsis thaliana	Athaliana_TAIR10		Lamesch P, Berardini TZ, Li D, Swarbreck D, Wilks C, Sasidharan R, Muller R, Dreher K, Alexander DL, Garcia-Hernandez M, et al (2012) The Arabidopsis Information Resource (TAIR): improved gene annotation and new tools. Nucleic Acids Res 40: D1202-12
3.1	AT3G51895	AtSULTR3.1	Arabidopsis thaliana	Athaliana_TAIR10		Lamesch P, Berardini TZ, Li D, Swarbreck D, Wilks C, Sasidharan R, Muller R, Dreher K, Alexander DL, Garcia-Hernandez M, et al (2012) The Arabidopsis Information Resource (TAIR): improved gene annotation and new tools. Nucleic Acids Res 40: D1202-16
3.1	AT4G02700	AtSULTR3.2	Arabidopsis thaliana	Athaliana_TAIR10		Lamesch P, Berardini TZ, Li D, Swarbreck D, Wilks C, Sasidharan R, Muller R, Dreher K, Alexander DL, Garcia-Hernandez M, et al (2012) The Arabidopsis Information Resource (TAIR): improved gene annotation and new tools. Nucleic Acids Res 40: D1202-17
3.3	AT1G23090	AtSULTR3.3	Arabidopsis thaliana	Athaliana_TAIR10		Lamesch P, Berardini TZ, Li D, Swarbreck D, Wilks C, Sasidharan R, Muller R, Dreher K, Alexander DL, Garcia-Hernandez M, et al (2012) The Arabidopsis Information Resource (TAIR): improved gene annotation and new tools. Nucleic Acids Res 40: D1202-11
3.4	AT3G15990	AtSULTR3.4	Arabidopsis thaliana	Athaliana_TAIR10		Lamesch P, Berardini TZ, Li D, Swarbreck D, Wilks C, Sasidharan R, Muller R, Dreher K, Alexander DL, Garcia-Hernandez M, et al (2012) The Arabidopsis Information Resource (TAIR): improved gene annotation and new tools. Nucleic Acids Res 40: D1202-15
3.5	AT5G19600	AtSULTR3.5	Arabidopsis thaliana	Athaliana_TAIR10		Lamesch P, Berardini TZ, Li D, Swarbreck D, Wilks C, Sasidharan R, Muller R, Dreher K, Alexander DL, Garcia-Hernandez M, et al (2012) The Arabidopsis Information Resource (TAIR): improved gene annotation and new tools. Nucleic Acids Res 40: D1202-21
4	AT5G13550	AtSULTR4.1	Arabidopsis thaliana	Athaliana_TAIR10		Lamesch P, Berardini TZ, Li D, Swarbreck D, Wilks C, Sasidharan R, Muller R, Dreher K, Alexander DL, Garcia-Hernandez M, et al (2012) The Arabidopsis Information Resource (TAIR): improved gene annotation and new tools. Nucleic Acids Res 40: D1202-20
4	AT3G12520	AtSULTR4.2	Arabidopsis thaliana	Athaliana_TAIR10		Lamesch P, Berardini TZ, Li D, Swarbreck D, Wilks C, Sasidharan R, Muller R, Dreher K, Alexander DL, Garcia-Hernandez M, et al (2012) The Arabidopsis Information Resource (TAIR): improved gene annotation and new tools. Nucleic Acids Res 40: D1202-14
1	Bradi1g62050	Bradi1g62050	Brachypodium distachyon	Bdistachyon_v3.1		International Brachypodium Initiative (2010) Genome sequencing and analysis of the model grass Brachypodium distachyon. Nature 463: 763–769
1	Bradi1g71500	Bradi1g71500	Brachypodium distachyon	Bdistachyon_v3.1		International Brachypodium Initiative (2010) Genome sequencing and analysis of the model grass Brachypodium distachyon. Nature 463: 763–770
1	Bradi3g35510	Bradi3g35510	Brachypodium distachyon	Bdistachyon_v3.1		International Brachypodium Initiative (2010) Genome sequencing and analysis of the model grass Brachypodium distachyon. Nature 463: 763–775
2	Bradi1g71510	Bradi1g71510	Brachypodium distachyon	Bdistachyon_v3.1		International Brachypodium Initiative (2010) Genome sequencing and analysis of the model grass Brachypodium distachyon. Nature 463: 763–771
3.3	Bradi5g24170	Bradi5g24170	Brachypodium distachyon	Bdistachyon_v3.1		International Brachypodium Initiative (2010) Genome sequencing and analysis of the model grass Brachypodium distachyon. Nature 463: 763–777
3.4	Bradi1g51200	Bradi1g51200	Brachypodium distachyon	Bdistachyon_v3.1		International Brachypodium Initiative (2010) Genome sequencing and analysis of the model grass Brachypodium distachyon. Nature 463: 763–768
3.5	Bradi2g48350	Bradi2g48350	Brachypodium distachyon	Bdistachyon_v3.1		International Brachypodium Initiative (2010) Genome sequencing and analysis of the model grass Brachypodium distachyon. Nature 463: 763–773
3.1	Bradi1g74420	Bradi1g74420	Brachypodium distachyon	Bdistachyon_v3.1		International Brachypodium Initiative (2010) Genome sequencing and analysis of the model grass Brachypodium distachyon. Nature 463: 763–772
3.1	Bradi3g27000	Bradi3g27000	Brachypodium distachyon	Bdistachyon_v3.1		International Brachypodium Initiative (2010) Genome sequencing and analysis of the model grass Brachypodium distachyon. Nature 463: 763–774
4	Bradi4g08520	Bradi4g08520	Brachypodium distachyon	Bdistachyon_v3.1		International Brachypodium Initiative (2010) Genome sequencing and analysis of the model grass Brachypodium distachyon. Nature 463: 763–776
1	Carub.0001s2170	Carub.0001s2170	Capsella rubella	Crubella_v1.1		Slotte T, Hazzouri KM, Ågren JA, Koenig D, Maumus F, Guo Y-L, Steige K, Platts AE, Escobar JS, Newman LK, et al (2013) The Capsella rubella genome and the genomic consequences of rapid mating system evolution. Nat Genet 45: 831–836
1	Carub.0002s2489	Carub.0002s2489	Capsella rubella	Crubella_v1.1		Slotte T, Hazzouri KM, Ågren JA, Koenig D, Maumus F, Guo Y-L, Steige K, Platts AE, Escobar JS, Newman LK, et al (2013) The Capsella rubella genome and the genomic consequences of rapid mating system evolution. Nat Genet 45: 831–837
1	Carub.0006s2716	Carub.0006s2716	Capsella rubella	Crubella_v1.1		Slotte T, Hazzouri KM, Ågren JA, Koenig D, Maumus F, Guo Y-L, Steige K, Platts AE, Escobar JS, Newman LK, et al (2013) The Capsella rubella genome and the genomic consequences of rapid mating system evolution. Nat Genet 45: 831–844
2	Carub.0002s2488	Carub.0002s2488	Capsella rubella	Crubella_v1.1		Slotte T, Hazzouri KM, Ågren JA, Koenig D, Maumus F, Guo Y-L, Steige K, Platts AE, Escobar JS, Newman LK, et al (2013) The Capsella rubella genome and the genomic consequences of rapid mating system evolution. Nat Genet 45: 831–836
2	Carub.0006s0864	Carub.0006s0864	Capsella rubella	Crubella_v1.1		Slotte T, Hazzouri KM, Ågren JA, Koenig D, Maumus F, Guo Y-L, Steige K, Platts AE, Escobar JS, Newman LK, et al (2013) The Capsella rubella genome and the genomic consequences of rapid mating system evolution. Nat Genet 45: 831–841
3.3	Carub.0001s2261	Carub.0001s2261	Capsella rubella	Crubella_v1.1		Slotte T, Hazzouri KM, Ågren JA, Koenig D, Maumus F, Guo Y-L, Steige K, Platts AE, Escobar JS, Newman LK, et al (2013) The Capsella rubella genome and the genomic consequences of rapid mating system evolution. Nat Genet 45: 831–835
3.4	Carub.0003s1572	Carub.0003s1572	Capsella rubella	Crubella_v1.1		Slotte T, Hazzouri KM, Ågren JA, Koenig D, Maumus F, Guo Y-L, Steige K, Platts AE, Escobar JS, Newman LK, et al (2013) The Capsella rubella genome and the genomic consequences of rapid mating system evolution. Nat Genet 45: 831–839
3.5	Carub.0006s1795	Carub.0006s1795	Capsella rubella	Crubella_v1.1		Slotte T, Hazzouri KM, Ågren JA, Koenig D, Maumus F, Guo Y-L, Steige K, Platts AE, Escobar JS, Newman LK, et al (2013) The Capsella rubella genome and the genomic consequences of rapid mating system evolution. Nat Genet 45: 831–843
3.1	Carub.0005s1825	Carub.0005s1825	Capsella rubella	Crubella_v1.1		Slotte T, Hazzouri KM, Ågren JA, Koenig D, Maumus F, Guo Y-L, Steige K, Platts AE, Escobar JS, Newman LK, et al (2013) The Capsella rubella genome and the genomic consequences of rapid mating system evolution. Nat Genet 45: 831–840
3.1	Carub.0006s3442	Carub.0006s3442	Capsella rubella	Crubella_v1.1		Slotte T, Hazzouri KM, Ågren JA, Koenig D, Maumus F, Guo Y-L, Steige K, Platts AE, Escobar JS, Newman LK, et al (2013) The Capsella rubella genome and the genomic consequences of rapid mating system evolution. Nat Genet 45: 831–845
4	Carub.0003s1185	Carub.0003s1185	Capsella rubella	Crubella_v1.1		Slotte T, Hazzouri KM, Ågren JA, Koenig D, Maumus F, Guo Y-L, Steige K, Platts AE, Escobar JS, Newman LK, et al (2013) The Capsella rubella genome and the genomic consequences of rapid mating system evolution. Nat Genet 45: 831–838
4	Carub.0006s1171	Carub.0006s1171	Capsella rubella	Crubella_v1.1		Slotte T, Hazzouri KM, Ågren JA, Koenig D, Maumus F, Guo Y-L, Steige K, Platts AE, Escobar JS, Newman LK, et al (2013) The Capsella rubella genome and the genomic consequences of rapid mating system evolution. Nat Genet 45: 831–842
1	Eucgr.F00483	Eucgr.F00483	Eucalyptus grandis	Egrandis_v2.0		Myburg AA, Grattapaglia D, Tuskan GA, Hellsten U, Hayes RD, Grimwood J, Jenkins J, Lindquist E, Tice H, Bauer D, et al (2014) The genome of Eucalyptus grandis. Nature 510: 356–365
1	Eucgr.I02682	Eucgr.I02682	Eucalyptus grandis	Egrandis_v2.0		Myburg AA, Grattapaglia D, Tuskan GA, Hellsten U, Hayes RD, Grimwood J, Jenkins J, Lindquist E, Tice H, Bauer D, et al (2014) The genome of Eucalyptus grandis. Nature 510: 356–370
1	Eucgr.I02687	Eucgr.I02687	Eucalyptus grandis	Egrandis_v2.0		Myburg AA, Grattapaglia D, Tuskan GA, Hellsten U, Hayes RD, Grimwood J, Jenkins J, Lindquist E, Tice H, Bauer D, et al (2014) The genome of Eucalyptus grandis. Nature 510: 356–371
2	Eucgr.H04816	Eucgr.H04816	Eucalyptus grandis	Egrandis_v2.0		Myburg AA, Grattapaglia D, Tuskan GA, Hellsten U, Hayes RD, Grimwood J, Jenkins J, Lindquist E, Tice H, Bauer D, et al (2014) The genome of Eucalyptus grandis. Nature 510: 356–369
3.1	Eucgr.H01414	Eucgr.H01414	Eucalyptus grandis	Egrandis_v2.0		Myburg AA, Grattapaglia D, Tuskan GA, Hellsten U, Hayes RD, Grimwood J, Jenkins J, Lindquist E, Tice H, Bauer D, et al (2014) The genome of Eucalyptus grandis. Nature 510: 356–367
3.1	Eucgr.H03420	Eucgr.H03420	Eucalyptus grandis	Egrandis_v2.0		Myburg AA, Grattapaglia D, Tuskan GA, Hellsten U, Hayes RD, Grimwood J, Jenkins J, Lindquist E, Tice H, Bauer D, et al (2014) The genome of Eucalyptus grandis. Nature 510: 356–368
3.3	Eucgr.B02908	Eucgr.B02908	Eucalyptus grandis	Egrandis_v2.0		Myburg AA, Grattapaglia D, Tuskan GA, Hellsten U, Hayes RD, Grimwood J, Jenkins J, Lindquist E, Tice H, Bauer D, et al (2014) The genome of Eucalyptus grandis. Nature 510: 356–362
3.4	Eucgr.J02996	Eucgr.J02996	Eucalyptus grandis	Egrandis_v2.0		Myburg AA, Grattapaglia D, Tuskan GA, Hellsten U, Hayes RD, Grimwood J, Jenkins J, Lindquist E, Tice H, Bauer D, et al (2014) The genome of Eucalyptus grandis. Nature 510: 356–372
3.5	Eucgr.C03863	Eucgr.C03863	Eucalyptus grandis	Egrandis_v2.0	curated	Myburg AA, Grattapaglia D, Tuskan GA, Hellsten U, Hayes RD, Grimwood J, Jenkins J, Lindquist E, Tice H, Bauer D, et al (2014) The genome of Eucalyptus grandis. Nature 510: 356–363
3.5	Eucgr.C03865	Eucgr.C03865	Eucalyptus grandis	Egrandis_v2.0	curated	Myburg AA, Grattapaglia D, Tuskan GA, Hellsten U, Hayes RD, Grimwood J, Jenkins J, Lindquist E, Tice H, Bauer D, et al (2014) The genome of Eucalyptus grandis. Nature 510: 356–364
4	Eucgr.G02892	Eucgr.G02892	Eucalyptus grandis	Egrandis_v2.0	curated	Myburg AA, Grattapaglia D, Tuskan GA, Hellsten U, Hayes RD, Grimwood J, Jenkins J, Lindquist E, Tice H, Bauer D, et al (2014) The genome of Eucalyptus grandis. Nature 510: 356–366
1	Glyma.06G106100	Glyma.06G106100	Glycine max	Gmax_Wm82.a4.v1		Valliyodan B, Cannon SB, Bayer PE, Shu S, Brown AV, Ren L, Jenkins J, Chung CY-L, Chan T-F, Daum CG, et al (2019) Construction and comparison of three reference-quality genome assemblies for soybean. Plant J 100: 1066–1085
1	Glyma.08G180400	Glyma.08G180400	Glycine max	Gmax_Wm82.a4.v1		Valliyodan B, Cannon SB, Bayer PE, Shu S, Brown AV, Ren L, Jenkins J, Chung CY-L, Chan T-F, Daum CG, et al (2019) Construction and comparison of three reference-quality genome assemblies for soybean. Plant J 100: 1066–1092
1	Glyma.13G087200	Glyma.13G087200	Glycine max	Gmax_Wm82.a4.v1		Valliyodan B, Cannon SB, Bayer PE, Shu S, Brown AV, Ren L, Jenkins J, Chung CY-L, Chan T-F, Daum CG, et al (2019) Construction and comparison of three reference-quality genome assemblies for soybean. Plant J 100: 1066–1098
1	Glyma.14G169700	Glyma.14G169700	Glycine max	Gmax_Wm82.a4.v1	curated	Valliyodan B, Cannon SB, Bayer PE, Shu S, Brown AV, Ren L, Jenkins J, Chung CY-L, Chan T-F, Daum CG, et al (2019) Construction and comparison of three reference-quality genome assemblies for soybean. Plant J 100: 1066–1101
2	Glyma.06G106200	Glyma.06G106200	Glycine max	Gmax_Wm82.a4.v1		Valliyodan B, Cannon SB, Bayer PE, Shu S, Brown AV, Ren L, Jenkins J, Chung CY-L, Chan T-F, Daum CG, et al (2019) Construction and comparison of three reference-quality genome assemblies for soybean. Plant J 100: 1066–1086
2	Glyma.08G138600	Glyma.08G138600	Glycine max	Gmax_Wm82.a4.v1		Valliyodan B, Cannon SB, Bayer PE, Shu S, Brown AV, Ren L, Jenkins J, Chung CY-L, Chan T-F, Daum CG, et al (2019) Construction and comparison of three reference-quality genome assemblies for soybean. Plant J 100: 1066–1090
2	Glyma.11G238400	Glyma.11G238400	Glycine max	Gmax_Wm82.a4.v1		Valliyodan B, Cannon SB, Bayer PE, Shu S, Brown AV, Ren L, Jenkins J, Chung CY-L, Chan T-F, Daum CG, et al (2019) Construction and comparison of three reference-quality genome assemblies for soybean. Plant J 100: 1066–1095
2	Glyma.11G238500	Glyma.11G238500	Glycine max	Gmax_Wm82.a4.v1		Valliyodan B, Cannon SB, Bayer PE, Shu S, Brown AV, Ren L, Jenkins J, Chung CY-L, Chan T-F, Daum CG, et al (2019) Construction and comparison of three reference-quality genome assemblies for soybean. Plant J 100: 1066–1096
2	Glyma.13G087100	Glyma.13G087100	Glycine max	Gmax_Wm82.a4.v1		Valliyodan B, Cannon SB, Bayer PE, Shu S, Brown AV, Ren L, Jenkins J, Chung CY-L, Chan T-F, Daum CG, et al (2019) Construction and comparison of three reference-quality genome assemblies for soybean. Plant J 100: 1066–1097
2	Glyma.14G169300	Glyma.14G169300	Glycine max	Gmax_Wm82.a4.v1		Valliyodan B, Cannon SB, Bayer PE, Shu S, Brown AV, Ren L, Jenkins J, Chung CY-L, Chan T-F, Daum CG, et al (2019) Construction and comparison of three reference-quality genome assemblies for soybean. Plant J 100: 1066–1100
2	Glyma.18G018900	Glyma.18G018900	Glycine max	Gmax_Wm82.a4.v1		Valliyodan B, Cannon SB, Bayer PE, Shu S, Brown AV, Ren L, Jenkins J, Chung CY-L, Chan T-F, Daum CG, et al (2019) Construction and comparison of three reference-quality genome assemblies for soybean. Plant J 100: 1066–1103
2	Glyma.18G019000	Glyma.18G019000	Glycine max	Gmax_Wm82.a4.v1		Valliyodan B, Cannon SB, Bayer PE, Shu S, Brown AV, Ren L, Jenkins J, Chung CY-L, Chan T-F, Daum CG, et al (2019) Construction and comparison of three reference-quality genome assemblies for soybean. Plant J 100: 1066–1104
3.3	Glyma.07G218800	Glyma.07G218800	Glycine max	Gmax_Wm82.a4.v1		Valliyodan B, Cannon SB, Bayer PE, Shu S, Brown AV, Ren L, Jenkins J, Chung CY-L, Chan T-F, Daum CG, et al (2019) Construction and comparison of three reference-quality genome assemblies for soybean. Plant J 100: 1066–1088
3.3	Glyma.07G218900	Glyma.07G218900	Glycine max	Gmax_Wm82.a4.v1		Valliyodan B, Cannon SB, Bayer PE, Shu S, Brown AV, Ren L, Jenkins J, Chung CY-L, Chan T-F, Daum CG, et al (2019) Construction and comparison of three reference-quality genome assemblies for soybean. Plant J 100: 1066–1089
3.3	Glyma.20G017100	Glyma.20G017100	Glycine max	Gmax_Wm82.a4.v1		Valliyodan B, Cannon SB, Bayer PE, Shu S, Brown AV, Ren L, Jenkins J, Chung CY-L, Chan T-F, Daum CG, et al (2019) Construction and comparison of three reference-quality genome assemblies for soybean. Plant J 100: 1066–1107
3.4	Glyma.07G006500	Glyma.07G006500	Glycine max	Gmax_Wm82.a4.v1		Valliyodan B, Cannon SB, Bayer PE, Shu S, Brown AV, Ren L, Jenkins J, Chung CY-L, Chan T-F, Daum CG, et al (2019) Construction and comparison of three reference-quality genome assemblies for soybean. Plant J 100: 1066–1087
3.4	Glyma.08G207100	Glyma.08G207100	Glycine max	Gmax_Wm82.a4.v1		Valliyodan B, Cannon SB, Bayer PE, Shu S, Brown AV, Ren L, Jenkins J, Chung CY-L, Chan T-F, Daum CG, et al (2019) Construction and comparison of three reference-quality genome assemblies for soybean. Plant J 100: 1066–1093
3.4	Glyma.13G360000	Glyma.13G360000	Glycine max	Gmax_Wm82.a4.v1		Valliyodan B, Cannon SB, Bayer PE, Shu S, Brown AV, Ren L, Jenkins J, Chung CY-L, Chan T-F, Daum CG, et al (2019) Construction and comparison of three reference-quality genome assemblies for soybean. Plant J 100: 1066–1099
3.4	Glyma.15G014000	Glyma.15G014000	Glycine max	Gmax_Wm82.a4.v1		Valliyodan B, Cannon SB, Bayer PE, Shu S, Brown AV, Ren L, Jenkins J, Chung CY-L, Chan T-F, Daum CG, et al (2019) Construction and comparison of three reference-quality genome assemblies for soybean. Plant J 100: 1066–1102
3.5	Glyma.07G088200	Glyma.07G088200	Glycine max	Glycine max Wm82.a6.v1		Haun WJ, Hyten DL, Xu WW, Gerhardt DJ, Albert TJ, Richmond T, Jeddeloh JA, Jia G, Springer NM, Vance CP, Stupar RM. (2011) The composition and origins of genomic variation among individuals of the soybean reference cultivar Williams 82. Plant Physiol.155: 645-55. doi: 10.1104/pp.110.166736.
3.5	Glyma.09G188701	Glyma.09G188701	Glycine max	Glycine max Wm82.a6.v1		Haun WJ, Hyten DL, Xu WW, Gerhardt DJ, Albert TJ, Richmond T, Jeddeloh JA, Jia G, Springer NM, Vance CP, Stupar RM. (2011) The composition and origins of genomic variation among individuals of the soybean reference cultivar Williams 82. Plant Physiol.155: 645-55. doi: 10.1104/pp.110.166736.
3.1	Glyma.02G145100	Glyma.02G145100	Glycine max	Gmax_Wm82.a4.v1		Valliyodan B, Cannon SB, Bayer PE, Shu S, Brown AV, Ren L, Jenkins J, Chung CY-L, Chan T-F, Daum CG, et al (2019) Construction and comparison of three reference-quality genome assemblies for soybean. Plant J 100: 1066–1083
3.1	Glyma.03G156700	Glyma.03G156700	Glycine max	Gmax_Wm82.a4.v1		Valliyodan B, Cannon SB, Bayer PE, Shu S, Brown AV, Ren L, Jenkins J, Chung CY-L, Chan T-F, Daum CG, et al (2019) Construction and comparison of three reference-quality genome assemblies for soybean. Plant J 100: 1066–1084
3.1	Glyma.10G028900	Glyma.10G028900	Glycine max	Gmax_Wm82.a4.v1		Valliyodan B, Cannon SB, Bayer PE, Shu S, Brown AV, Ren L, Jenkins J, Chung CY-L, Chan T-F, Daum CG, et al (2019) Construction and comparison of three reference-quality genome assemblies for soybean. Plant J 100: 1066–1094
3.1	Glyma.19G159000	Glyma.19G159000	Glycine max	Gmax_Wm82.a4.v1		Valliyodan B, Cannon SB, Bayer PE, Shu S, Brown AV, Ren L, Jenkins J, Chung CY-L, Chan T-F, Daum CG, et al (2019) Construction and comparison of three reference-quality genome assemblies for soybean. Plant J 100: 1066–1106
4	Glyma.02G095500	Glyma.02G095500	Glycine max	Gmax_Wm82.a4.v1		Valliyodan B, Cannon SB, Bayer PE, Shu S, Brown AV, Ren L, Jenkins J, Chung CY-L, Chan T-F, Daum CG, et al (2019) Construction and comparison of three reference-quality genome assemblies for soybean. Plant J 100: 1066–1082
4	Glyma.18G286000	Glyma.18G286000	Glycine max	Gmax_Wm82.a4.v1		Valliyodan B, Cannon SB, Bayer PE, Shu S, Brown AV, Ren L, Jenkins J, Chung CY-L, Chan T-F, Daum CG, et al (2019) Construction and comparison of three reference-quality genome assemblies for soybean. Plant J 100: 1066–1105
1	Lsat_1_v5_gn_1_4160	Ls1.4160	Lactuca sativa	Lsativa_V8		Reyes-Chin-Wo S, Wang Z, Yang X, Kozik A, Arikit S, Song C, Xia L, Froenicke L, Lavelle DO, Truco M-J, et al (2017) Genome assembly with in vitro proximity ligation data and whole-genome triplication in lettuce. Nat Commun 8: 14954
1	Lsat_1_v5_gn_7_81260	Ls7.81260	Lactuca sativa	Lsativa_V8		Reyes-Chin-Wo S, Wang Z, Yang X, Kozik A, Arikit S, Song C, Xia L, Froenicke L, Lavelle DO, Truco M-J, et al (2017) Genome assembly with in vitro proximity ligation data and whole-genome triplication in lettuce. Nat Commun 8: 14960
1	Lsat_1_v5_gn_7_81360	Ls7.81360	Lactuca sativa	Lsativa_V8		Reyes-Chin-Wo S, Wang Z, Yang X, Kozik A, Arikit S, Song C, Xia L, Froenicke L, Lavelle DO, Truco M-J, et al (2017) Genome assembly with in vitro proximity ligation data and whole-genome triplication in lettuce. Nat Commun 8: 14961
1	Lsat_1_v5_gn_9_44441	Ls9.44441	Lactuca sativa	Lsativa_V8		Reyes-Chin-Wo S, Wang Z, Yang X, Kozik A, Arikit S, Song C, Xia L, Froenicke L, Lavelle DO, Truco M-J, et al (2017) Genome assembly with in vitro proximity ligation data and whole-genome triplication in lettuce. Nat Commun 8: 14963
2	Lsat_1_v5_gn_9_44560	Ls9.44560	Lactuca sativa	Lsativa_V8		Reyes-Chin-Wo S, Wang Z, Yang X, Kozik A, Arikit S, Song C, Xia L, Froenicke L, Lavelle DO, Truco M-J, et al (2017) Genome assembly with in vitro proximity ligation data and whole-genome triplication in lettuce. Nat Commun 8: 14964
2	Lsat_1_v5_gn_9_44640	Ls9.44640	Lactuca sativa	Lsativa_V8		Reyes-Chin-Wo S, Wang Z, Yang X, Kozik A, Arikit S, Song C, Xia L, Froenicke L, Lavelle DO, Truco M-J, et al (2017) Genome assembly with in vitro proximity ligation data and whole-genome triplication in lettuce. Nat Commun 8: 14965
3.3	Lsat_1_v5_gn_4_13981	Ls4.13981	Lactuca sativa	Lsativa_V8		Reyes-Chin-Wo S, Wang Z, Yang X, Kozik A, Arikit S, Song C, Xia L, Froenicke L, Lavelle DO, Truco M-J, et al (2017) Genome assembly with in vitro proximity ligation data and whole-genome triplication in lettuce. Nat Commun 8: 14956
3.4	Lsat_1_v5_gn_1_34940	Ls1.34940	Lactuca sativa	Lsativa_V8		Reyes-Chin-Wo S, Wang Z, Yang X, Kozik A, Arikit S, Song C, Xia L, Froenicke L, Lavelle DO, Truco M-J, et al (2017) Genome assembly with in vitro proximity ligation data and whole-genome triplication in lettuce. Nat Commun 8: 14953
3.4	Lsat_1_v5_gn_4_103621	Ls4.103621	Lactuca sativa	Lsativa_V8		Reyes-Chin-Wo S, Wang Z, Yang X, Kozik A, Arikit S, Song C, Xia L, Froenicke L, Lavelle DO, Truco M-J, et al (2017) Genome assembly with in vitro proximity ligation data and whole-genome triplication in lettuce. Nat Commun 8: 14955
3.5	Lsat_1_v5_gn_4_159660	Ls.159660	Lactuca sativa	Lsativa_V8		Reyes-Chin-Wo S, Wang Z, Yang X, Kozik A, Arikit S, Song C, Xia L, Froenicke L, Lavelle DO, Truco M-J, et al (2017) Genome assembly with in vitro proximity ligation data and whole-genome triplication in lettuce. Nat Commun 8: 14957
3.5	Lsat_1_v5_gn_5_100940	Ls5.100940	Lactuca sativa	Lsativa_V8	curated	Reyes-Chin-Wo S, Wang Z, Yang X, Kozik A, Arikit S, Song C, Xia L, Froenicke L, Lavelle DO, Truco M-J, et al (2017) Genome assembly with in vitro proximity ligation data and whole-genome triplication in lettuce. Nat Commun 8: 14958
3.5	Lsat_1_v5_gn_5_100980	Ls5.100980	Lactuca sativa	Lsativa_V8		Reyes-Chin-Wo S, Wang Z, Yang X, Kozik A, Arikit S, Song C, Xia L, Froenicke L, Lavelle DO, Truco M-J, et al (2017) Genome assembly with in vitro proximity ligation data and whole-genome triplication in lettuce. Nat Commun 8: 14959
3.1	Lsat_1_v5_gn_9_6000	Ls9.6000	Lactuca sativa	Lsativa_V8		Reyes-Chin-Wo S, Wang Z, Yang X, Kozik A, Arikit S, Song C, Xia L, Froenicke L, Lavelle DO, Truco M-J, et al (2017) Genome assembly with in vitro proximity ligation data and whole-genome triplication in lettuce. Nat Commun 8: 14966
4	Lsat_1_v5_gn_8_17320	Ls8.17320	Lactuca sativa	Lsativa_V8		Reyes-Chin-Wo S, Wang Z, Yang X, Kozik A, Arikit S, Song C, Xia L, Froenicke L, Lavelle DO, Truco M-J, et al (2017) Genome assembly with in vitro proximity ligation data and whole-genome triplication in lettuce. Nat Commun 8: 14962
4	Lsat_1_v5_gn_9_66481	Ls9.66481	Lactuca sativa	Lsativa_V8		Reyes-Chin-Wo S, Wang Z, Yang X, Kozik A, Arikit S, Song C, Xia L, Froenicke L, Lavelle DO, Truco M-J, et al (2017) Genome assembly with in vitro proximity ligation data and whole-genome triplication in lettuce. Nat Commun 8: 14967
1	Litul.02G204000	Litul.02G204000	Liriodendron tulipifera	Ltulipifera_YP108A_v1.1		Valliyodan B, Cannon SB, Bayer PE, Shu S, Brown AV, Ren L, Jenkins J, Chung CY-L, Chan T-F, Daum CG, et al (2019) Construction and comparison of three reference-quality genome assemblies for soybean. Plant J 100: 1066–1108
1	Litul.04G204700	Litul.04G204700	Liriodendron tulipifera	Ltulipifera_YP108A_v1.1		Valliyodan B, Cannon SB, Bayer PE, Shu S, Brown AV, Ren L, Jenkins J, Chung CY-L, Chan T-F, Daum CG, et al (2019) Construction and comparison of three reference-quality genome assemblies for soybean. Plant J 100: 1066–1109
2	Litul.02G204100	Litul.02G204100	Liriodendron tulipifera	Ltulipifera_YP108A_v1.1		Valliyodan B, Cannon SB, Bayer PE, Shu S, Brown AV, Ren L, Jenkins J, Chung CY-L, Chan T-F, Daum CG, et al (2019) Construction and comparison of three reference-quality genome assemblies for soybean. Plant J 100: 1066–1110
3.1	Litul.16G020700	Litul.16G020700	Liriodendron tulipifera	Ltulipifera_YP108A_v1.1		Valliyodan B, Cannon SB, Bayer PE, Shu S, Brown AV, Ren L, Jenkins J, Chung CY-L, Chan T-F, Daum CG, et al (2019) Construction and comparison of three reference-quality genome assemblies for soybean. Plant J 100: 1066–1111
3.3	Litul.09G078100	Litul.09G078100	Liriodendron tulipifera	Ltulipifera_YP108A_v1.1		Valliyodan B, Cannon SB, Bayer PE, Shu S, Brown AV, Ren L, Jenkins J, Chung CY-L, Chan T-F, Daum CG, et al (2019) Construction and comparison of three reference-quality genome assemblies for soybean. Plant J 100: 1066–1112
3.4	Litul.15G056200	Litul.15G056200	Liriodendron tulipifera	Ltulipifera_YP108A_v1.1		Valliyodan B, Cannon SB, Bayer PE, Shu S, Brown AV, Ren L, Jenkins J, Chung CY-L, Chan T-F, Daum CG, et al (2019) Construction and comparison of three reference-quality genome assemblies for soybean. Plant J 100: 1066–1113
3.5	Litul.01G143100	Litul.01G143100	Liriodendron tulipifera	Ltulipifera_YP108A_v1.1		Valliyodan B, Cannon SB, Bayer PE, Shu S, Brown AV, Ren L, Jenkins J, Chung CY-L, Chan T-F, Daum CG, et al (2019) Construction and comparison of three reference-quality genome assemblies for soybean. Plant J 100: 1066–1114
3.5	Litul.15G056900	Litul.15G056900	Liriodendron tulipifera	Ltulipifera_YP108A_v1.1		Valliyodan B, Cannon SB, Bayer PE, Shu S, Brown AV, Ren L, Jenkins J, Chung CY-L, Chan T-F, Daum CG, et al (2019) Construction and comparison of three reference-quality genome assemblies for soybean. Plant J 100: 1066–1115
4	Litul.07G070800	Litul.07G070800	Liriodendron tulipifera	Ltulipifera_YP108A_v1.1		Valliyodan B, Cannon SB, Bayer PE, Shu S, Brown AV, Ren L, Jenkins J, Chung CY-L, Chan T-F, Daum CG, et al (2019) Construction and comparison of three reference-quality genome assemblies for soybean. Plant J 100: 1066–1116
1	Migut.C00180	Migut.C00180	Mimulus guttatus	Mguttatus_v2.0		Hellsten U, Wright KM, Jenkins J, Shu S, Yuan Y, Wessler SR, Schmutz J, Willis JH, Rokhsar DS (2013) Fine-scale variation in meiotic recombination in Mimulus inferred from population shotgun sequencing. Proc Natl Acad Sci U S A 110: 19478–19482
1	Migut.N01056	Migut.N01056	Mimulus guttatus	Mguttatus_v2.0		Hellsten U, Wright KM, Jenkins J, Shu S, Yuan Y, Wessler SR, Schmutz J, Willis JH, Rokhsar DS (2013) Fine-scale variation in meiotic recombination in Mimulus inferred from population shotgun sequencing. Proc Natl Acad Sci U S A 110: 19478–19491
1	Migut.N01057	Migut.N01057	Mimulus guttatus	Mguttatus_v2.0		Hellsten U, Wright KM, Jenkins J, Shu S, Yuan Y, Wessler SR, Schmutz J, Willis JH, Rokhsar DS (2013) Fine-scale variation in meiotic recombination in Mimulus inferred from population shotgun sequencing. Proc Natl Acad Sci U S A 110: 19478–19492
1	Migut.N01058	Migut.N01058	Mimulus guttatus	Mguttatus_v2.0		Hellsten U, Wright KM, Jenkins J, Shu S, Yuan Y, Wessler SR, Schmutz J, Willis JH, Rokhsar DS (2013) Fine-scale variation in meiotic recombination in Mimulus inferred from population shotgun sequencing. Proc Natl Acad Sci U S A 110: 19478–19493
1	Migut.N01060	Migut.N01060	Mimulus guttatus	Mguttatus_v2.0		Hellsten U, Wright KM, Jenkins J, Shu S, Yuan Y, Wessler SR, Schmutz J, Willis JH, Rokhsar DS (2013) Fine-scale variation in meiotic recombination in Mimulus inferred from population shotgun sequencing. Proc Natl Acad Sci U S A 110: 19478–19494
1	Migut.N02923	Migut.N02923	Mimulus guttatus	Mguttatus_v2.0		Hellsten U, Wright KM, Jenkins J, Shu S, Yuan Y, Wessler SR, Schmutz J, Willis JH, Rokhsar DS (2013) Fine-scale variation in meiotic recombination in Mimulus inferred from population shotgun sequencing. Proc Natl Acad Sci U S A 110: 19478–19497
2	Migut.C00181	Migut.C00181	Mimulus guttatus	Mguttatus_v2.0		Hellsten U, Wright KM, Jenkins J, Shu S, Yuan Y, Wessler SR, Schmutz J, Willis JH, Rokhsar DS (2013) Fine-scale variation in meiotic recombination in Mimulus inferred from population shotgun sequencing. Proc Natl Acad Sci U S A 110: 19478–19483
2	Migut.N02922	Migut.N02922	Mimulus guttatus	Mguttatus_v2.0		Hellsten U, Wright KM, Jenkins J, Shu S, Yuan Y, Wessler SR, Schmutz J, Willis JH, Rokhsar DS (2013) Fine-scale variation in meiotic recombination in Mimulus inferred from population shotgun sequencing. Proc Natl Acad Sci U S A 110: 19478–19496
3.1	Migut.D00336	Migut.D00336	Mimulus guttatus	Mguttatus_v2.0		Hellsten U, Wright KM, Jenkins J, Shu S, Yuan Y, Wessler SR, Schmutz J, Willis JH, Rokhsar DS (2013) Fine-scale variation in meiotic recombination in Mimulus inferred from population shotgun sequencing. Proc Natl Acad Sci U S A 110: 19478–19484
3.1	Migut.N02028	Migut.N02028	Mimulus guttatus	Mguttatus_v2.0		Hellsten U, Wright KM, Jenkins J, Shu S, Yuan Y, Wessler SR, Schmutz J, Willis JH, Rokhsar DS (2013) Fine-scale variation in meiotic recombination in Mimulus inferred from population shotgun sequencing. Proc Natl Acad Sci U S A 110: 19478–19495
3.1	Migut.G00376	Migut.G00376	Mimulus guttatus	Mguttatus_v2.0		Hellsten U, Wright KM, Jenkins J, Shu S, Yuan Y, Wessler SR, Schmutz J, Willis JH, Rokhsar DS (2013) Fine-scale variation in meiotic recombination in Mimulus inferred from population shotgun sequencing. Proc Natl Acad Sci U S A 110: 19478–19487
3.3	Migut.L00356	Migut.L00356	Mimulus guttatus	Mguttatus_v2.0		Hellsten U, Wright KM, Jenkins J, Shu S, Yuan Y, Wessler SR, Schmutz J, Willis JH, Rokhsar DS (2013) Fine-scale variation in meiotic recombination in Mimulus inferred from population shotgun sequencing. Proc Natl Acad Sci U S A 110: 19478–19490
3.4	Migut.D01035	Migut.D01035	Mimulus guttatus	Mguttatus_v2.0		Hellsten U, Wright KM, Jenkins J, Shu S, Yuan Y, Wessler SR, Schmutz J, Willis JH, Rokhsar DS (2013) Fine-scale variation in meiotic recombination in Mimulus inferred from population shotgun sequencing. Proc Natl Acad Sci U S A 110: 19478–19485
3.4	Migut.I00861	Migut.I00861	Mimulus guttatus	Mguttatus_v2.0		Hellsten U, Wright KM, Jenkins J, Shu S, Yuan Y, Wessler SR, Schmutz J, Willis JH, Rokhsar DS (2013) Fine-scale variation in meiotic recombination in Mimulus inferred from population shotgun sequencing. Proc Natl Acad Sci U S A 110: 19478–19488
3.5	Migut.K00461	Migut.K00461	Mimulus guttatus	Mguttatus_v2.0		Hellsten U, Wright KM, Jenkins J, Shu S, Yuan Y, Wessler SR, Schmutz J, Willis JH, Rokhsar DS (2013) Fine-scale variation in meiotic recombination in Mimulus inferred from population shotgun sequencing. Proc Natl Acad Sci U S A 110: 19478–19489
4	Migut.F01516	Migut.F01516	Mimulus guttatus	Mguttatus_v2.0		Hellsten U, Wright KM, Jenkins J, Shu S, Yuan Y, Wessler SR, Schmutz J, Willis JH, Rokhsar DS (2013) Fine-scale variation in meiotic recombination in Mimulus inferred from population shotgun sequencing. Proc Natl Acad Sci U S A 110: 19478–19486
1	Medtr2g008470	Medtr2g008470	Medicago truncatula	Mtruncatula_Mt4.0v1	curated	Tang H, Krishnakumar V, Bidwell S, Rosen B, Chan A, Zhou S, Gentzbittel L, Childs KL, Yandell M, Gundlach H, et al (2014) An improved genome release (version Mt4.0) for the model legume Medicago truncatula. BMC Genomics 15: 313
1	Medtr3g073780	Medtr3g073780	Medicago truncatula	Mtruncatula_Mt4.0v1		Tang H, Krishnakumar V, Bidwell S, Rosen B, Chan A, Zhou S, Gentzbittel L, Childs KL, Yandell M, Gundlach H, et al (2014) An improved genome release (version Mt4.0) for the model legume Medicago truncatula. BMC Genomics 15: 316
1	Medtr5g061880	Medtr5g061880	Medicago truncatula	Mtruncatula_Mt4.0v1		Tang H, Krishnakumar V, Bidwell S, Rosen B, Chan A, Zhou S, Gentzbittel L, Childs KL, Yandell M, Gundlach H, et al (2014) An improved genome release (version Mt4.0) for the model legume Medicago truncatula. BMC Genomics 15: 323
2	Medtr3g073730	Medtr3g073730	Medicago truncatula	Mtruncatula_Mt4.0v1		Tang H, Krishnakumar V, Bidwell S, Rosen B, Chan A, Zhou S, Gentzbittel L, Childs KL, Yandell M, Gundlach H, et al (2014) An improved genome release (version Mt4.0) for the model legume Medicago truncatula. BMC Genomics 15: 315
2	Medtr3g087730	Medtr3g087730	Medicago truncatula	Mtruncatula_Mt4.0v1		Tang H, Krishnakumar V, Bidwell S, Rosen B, Chan A, Zhou S, Gentzbittel L, Childs KL, Yandell M, Gundlach H, et al (2014) An improved genome release (version Mt4.0) for the model legume Medicago truncatula. BMC Genomics 15: 317
2	Medtr3g087740	Medtr3g087740	Medicago truncatula	Mtruncatula_Mt4.0v1		Tang H, Krishnakumar V, Bidwell S, Rosen B, Chan A, Zhou S, Gentzbittel L, Childs KL, Yandell M, Gundlach H, et al (2014) An improved genome release (version Mt4.0) for the model legume Medicago truncatula. BMC Genomics 15: 318
2	Medtr5g061860	Medtr5g061860	Medicago truncatula	Mtruncatula_Mt4.0v1		Tang H, Krishnakumar V, Bidwell S, Rosen B, Chan A, Zhou S, Gentzbittel L, Childs KL, Yandell M, Gundlach H, et al (2014) An improved genome release (version Mt4.0) for the model legume Medicago truncatula. BMC Genomics 15: 322
3.3	Medtr4g084620	Medtr4g084620	Medicago truncatula	Mtruncatula_Mt4.0v1		Tang H, Krishnakumar V, Bidwell S, Rosen B, Chan A, Zhou S, Gentzbittel L, Childs KL, Yandell M, Gundlach H, et al (2014) An improved genome release (version Mt4.0) for the model legume Medicago truncatula. BMC Genomics 15: 320
3.3	Medtr4g084640	Medtr4g084640	Medicago truncatula	Mtruncatula_Mt4.0v1		Tang H, Krishnakumar V, Bidwell S, Rosen B, Chan A, Zhou S, Gentzbittel L, Childs KL, Yandell M, Gundlach H, et al (2014) An improved genome release (version Mt4.0) for the model legume Medicago truncatula. BMC Genomics 15: 321
3.4	Medtr2g102243	Medtr2g102243	Medicago truncatula	Mtruncatula_Mt4.0v1		Tang H, Krishnakumar V, Bidwell S, Rosen B, Chan A, Zhou S, Gentzbittel L, Childs KL, Yandell M, Gundlach H, et al (2014) An improved genome release (version Mt4.0) for the model legume Medicago truncatula. BMC Genomics 15: 314
3.4	Medtr4g011970	Medtr4g011970	Medicago truncatula	Mtruncatula_Mt4.0v1		Tang H, Krishnakumar V, Bidwell S, Rosen B, Chan A, Zhou S, Gentzbittel L, Childs KL, Yandell M, Gundlach H, et al (2014) An improved genome release (version Mt4.0) for the model legume Medicago truncatula. BMC Genomics 15: 319
3.5	Medtr6g086170	Medtr6g086170	Medicago truncatula	Mtruncatula_Mt4.0v1		Tang H, Krishnakumar V, Bidwell S, Rosen B, Chan A, Zhou S, Gentzbittel L, Childs KL, Yandell M, Gundlach H, et al (2014) An improved genome release (version Mt4.0) for the model legume Medicago truncatula. BMC Genomics 15: 324
3.1	Medtr1g071530	Medtr1g071530	Medicago truncatula	Mtruncatula_Mt4.0v1		Tang H, Krishnakumar V, Bidwell S, Rosen B, Chan A, Zhou S, Gentzbittel L, Childs KL, Yandell M, Gundlach H, et al (2014) An improved genome release (version Mt4.0) for the model legume Medicago truncatula. BMC Genomics 15: 312
3.1	Medtr7g095430	Medtr7g095430	Medicago truncatula	Mtruncatula_Mt4.0v1		Tang H, Krishnakumar V, Bidwell S, Rosen B, Chan A, Zhou S, Gentzbittel L, Childs KL, Yandell M, Gundlach H, et al (2014) An improved genome release (version Mt4.0) for the model legume Medicago truncatula. BMC Genomics 15: 326
4	Medtr7g022870	Medtr7g022870	Medicago truncatula	Mtruncatula_Mt4.0v1		Tang H, Krishnakumar V, Bidwell S, Rosen B, Chan A, Zhou S, Gentzbittel L, Childs KL, Yandell M, Gundlach H, et al (2014) An improved genome release (version Mt4.0) for the model legume Medicago truncatula. BMC Genomics 15: 325
1	LOC_Os08g31410	Os08g31410	Oryza sativa	Osativa_v7.0		Ouyang S, Zhu W, Hamilton J, Lin H, Campbell M, Childs K, Thibaud-Nissen F, Malek RL, Lee Y, Zheng L, et al (2007) The TIGR Rice Genome Annotation Resource: improvements and new features. Nucleic Acids Res 35: D883-16
1	LOC_Os03g09970	Os03g09970	Oryza sativa	Osativa_v7.0		Ouyang S, Zhu W, Hamilton J, Lin H, Campbell M, Childs K, Thibaud-Nissen F, Malek RL, Lee Y, Zheng L, et al (2007) The TIGR Rice Genome Annotation Resource: improvements and new features. Nucleic Acids Res 35: D883-12
1	LOC_Os03g09980	Os03g09980	Oryza sativa	Osativa_v7.0		Ouyang S, Zhu W, Hamilton J, Lin H, Campbell M, Childs K, Thibaud-Nissen F, Malek RL, Lee Y, Zheng L, et al (2007) The TIGR Rice Genome Annotation Resource: improvements and new features. Nucleic Acids Res 35: D883-13
2	LOC_Os03g09930	Os03g09930	Oryza sativa	Osativa_v7.0		Ouyang S, Zhu W, Hamilton J, Lin H, Campbell M, Childs K, Thibaud-Nissen F, Malek RL, Lee Y, Zheng L, et al (2007) The TIGR Rice Genome Annotation Resource: improvements and new features. Nucleic Acids Res 35: D883-10
2	LOC_Os03g09940	Os03g09940	Oryza sativa	Osativa_v7.0		Ouyang S, Zhu W, Hamilton J, Lin H, Campbell M, Childs K, Thibaud-Nissen F, Malek RL, Lee Y, Zheng L, et al (2007) The TIGR Rice Genome Annotation Resource: improvements and new features. Nucleic Acids Res 35: D883-11
3.1	LOC_Os03g06520	Os03g06520	Oryza sativa	Osativa_v7.0		Ouyang S, Zhu W, Hamilton J, Lin H, Campbell M, Childs K, Thibaud-Nissen F, Malek RL, Lee Y, Zheng L, et al (2007) The TIGR Rice Genome Annotation Resource: improvements and new features. Nucleic Acids Res 35: D883-9
3.1	LOC_Os10g28440	Os10g28440	Oryza sativa	Osativa_v7.0	curated	Ouyang S, Zhu W, Hamilton J, Lin H, Campbell M, Childs K, Thibaud-Nissen F, Malek RL, Lee Y, Zheng L, et al (2007) The TIGR Rice Genome Annotation Resource: improvements and new features. Nucleic Acids Res 35: D883-18
3.3	LOC_Os04g55800	Os04g55800	Oryza sativa	Osativa_v7.0		Ouyang S, Zhu W, Hamilton J, Lin H, Campbell M, Childs K, Thibaud-Nissen F, Malek RL, Lee Y, Zheng L, et al (2007) The TIGR Rice Genome Annotation Resource: improvements and new features. Nucleic Acids Res 35: D883-14
3.4	LOC_Os06g05160	Os06g05160	Oryza sativa	Osativa_v7.0		Ouyang S, Zhu W, Hamilton J, Lin H, Campbell M, Childs K, Thibaud-Nissen F, Malek RL, Lee Y, Zheng L, et al (2007) The TIGR Rice Genome Annotation Resource: improvements and new features. Nucleic Acids Res 35: D883-15
3.5	LOC_Os01g41050	Os01g41050	Oryza sativa	Osativa_v7.0		Ouyang S, Zhu W, Hamilton J, Lin H, Campbell M, Childs K, Thibaud-Nissen F, Malek RL, Lee Y, Zheng L, et al (2007) The TIGR Rice Genome Annotation Resource: improvements and new features. Nucleic Acids Res 35: D883-7
3.5	LOC_Os01g52130	Os01g52130	Glycine max	Osativa_v7.0		Ouyang S, Zhu W, Hamilton J, Lin H, Campbell M, Childs K, Thibaud-Nissen F, Malek RL, Lee Y, Zheng L, et al (2007) The TIGR Rice Genome Annotation Resource: improvements and new features. Nucleic Acids Res 35: D883-8
4	LOC_Os09g06499	Os09g06499	Oryza sativa	Osativa_v7.0		Ouyang S, Zhu W, Hamilton J, Lin H, Campbell M, Childs K, Thibaud-Nissen F, Malek RL, Lee Y, Zheng L, et al (2007) The TIGR Rice Genome Annotation Resource: improvements and new features. Nucleic Acids Res 35: D883-17
1	Pp3c1_3500	Pp3c1_3500V3.1	Physcomitrium patens	Ppatens_v3.3		Lang D, Ullrich KK, Murat F, Fuchs J, Jenkins J, Haas FB, Piednoel M, Gundlach H, Van Bel M, Meyberg R, et al (2018) The Physcomitrella patens chromosome-scale assembly reveals moss genome structure and evolution. Plant J 93: 515–533
1	Pp3c2_30230	Pp3c2_30230V3.1	Physcomitrium patens	Ppatens_v3.3		Lang D, Ullrich KK, Murat F, Fuchs J, Jenkins J, Haas FB, Piednoel M, Gundlach H, Van Bel M, Meyberg R, et al (2018) The Physcomitrella patens chromosome-scale assembly reveals moss genome structure and evolution. Plant J 93: 515–534
1	Pp3c22_8860	Pp3c22_8860V3.1	Physcomitrium patens	Ppatens_v3.3		Lang D, Ullrich KK, Murat F, Fuchs J, Jenkins J, Haas FB, Piednoel M, Gundlach H, Van Bel M, Meyberg R, et al (2018) The Physcomitrella patens chromosome-scale assembly reveals moss genome structure and evolution. Plant J 93: 515–535
4	Pp3c6_24660	Pp3c6_24660V3.1	Physcomitrium patens	Ppatens_v3.3		Lang D, Ullrich KK, Murat F, Fuchs J, Jenkins J, Haas FB, Piednoel M, Gundlach H, Van Bel M, Meyberg R, et al (2018) The Physcomitrella patens chromosome-scale assembly reveals moss genome structure and evolution. Plant J 93: 515–536
1	Potri.005G167300	PtSULTR1.1a	Populus trichocarpa	Ptrichocarpa_v4.1		Tuskan GA, Difazio S, Jansson S, Bohlmann J, Grigoriev I, Hellsten U, Putnam N, Ralph S, Rombauts S, Salamov A, et al (2006) The genome of black cottonwood, Populus trichocarpa (Torr. & Gray). Science 313: 1596–1610
1	Potri.002G092500	PtSULTR1.1b	Populus trichocarpa	Ptrichocarpa_v4.1		Tuskan GA, Difazio S, Jansson S, Bohlmann J, Grigoriev I, Hellsten U, Putnam N, Ralph S, Rombauts S, Salamov A, et al (2006) The genome of black cottonwood, Populus trichocarpa (Torr. & Gray). Science 313: 1596–1607
2	Potri.005G079000	PtSULTR2.1a	Populus trichocarpa	Ptrichocarpa_v4.1		Tuskan GA, Difazio S, Jansson S, Bohlmann J, Grigoriev I, Hellsten U, Putnam N, Ralph S, Rombauts S, Salamov A, et al (2006) The genome of black cottonwood, Populus trichocarpa (Torr. & Gray). Science 313: 1596–1609
2	Potri.007G088700	PtSULTR2.1b	Populus trichocarpa	Ptrichocarpa_v4.1		Tuskan GA, Difazio S, Jansson S, Bohlmann J, Grigoriev I, Hellsten U, Putnam N, Ralph S, Rombauts S, Salamov A, et al (2006) The genome of black cottonwood, Populus trichocarpa (Torr. & Gray). Science 313: 1596–1614
2	Potri.002G092400	PtSULTR2.2	Populus trichocarpa	Ptrichocarpa_v4.1		Tuskan GA, Difazio S, Jansson S, Bohlmann J, Grigoriev I, Hellsten U, Putnam N, Ralph S, Rombauts S, Salamov A, et al (2006) The genome of black cottonwood, Populus trichocarpa (Torr. & Gray). Science 313: 1596–1606
3.1	Potri.002G049500	PtSULTR3.1a	Populus trichocarpa	Ptrichocarpa_v4.1		Tuskan GA, Difazio S, Jansson S, Bohlmann J, Grigoriev I, Hellsten U, Putnam N, Ralph S, Rombauts S, Salamov A, et al (2006) The genome of black cottonwood, Populus trichocarpa (Torr. & Gray). Science 313: 1596–1605
3.1	Potri.005G213500	PtSULTR3.1b	Populus trichocarpa	Ptrichocarpa_v4.1		Tuskan GA, Difazio S, Jansson S, Bohlmann J, Grigoriev I, Hellsten U, Putnam N, Ralph S, Rombauts S, Salamov A, et al (2006) The genome of black cottonwood, Populus trichocarpa (Torr. & Gray). Science 313: 1596–1611
3.1	Potri.008G156600	PtSULTR3.2a	Populus trichocarpa	Ptrichocarpa_v4.1		Tuskan GA, Difazio S, Jansson S, Bohlmann J, Grigoriev I, Hellsten U, Putnam N, Ralph S, Rombauts S, Salamov A, et al (2006) The genome of black cottonwood, Populus trichocarpa (Torr. & Gray). Science 313: 1596–1617
3.1	Potri.010G082700	PtSULTR3.2b	Populus trichocarpa	Ptrichocarpa_v4.1		Tuskan GA, Difazio S, Jansson S, Bohlmann J, Grigoriev I, Hellsten U, Putnam N, Ralph S, Rombauts S, Salamov A, et al (2006) The genome of black cottonwood, Populus trichocarpa (Torr. & Gray). Science 313: 1596–1618
3.3	Potri.008G130400	PSULTR3.3a	Populus trichocarpa	Ptrichocarpa_v4.1		Tuskan GA, Difazio S, Jansson S, Bohlmann J, Grigoriev I, Hellsten U, Putnam N, Ralph S, Rombauts S, Salamov A, et al (2006) The genome of black cottonwood, Populus trichocarpa (Torr. & Gray). Science 313: 1596–1616
3.3	Potri.010G111700	PtSULTR3.3b	Populus trichocarpa	Ptrichocarpa_v4.1		Tuskan GA, Difazio S, Jansson S, Bohlmann J, Grigoriev I, Hellsten U, Putnam N, Ralph S, Rombauts S, Salamov A, et al (2006) The genome of black cottonwood, Populus trichocarpa (Torr. & Gray). Science 313: 1596–1619
3.4	Potri.003G056200	PtSULTR3.4a	Populus trichocarpa	Ptrichocarpa_v4.1		Tuskan GA, Difazio S, Jansson S, Bohlmann J, Grigoriev I, Hellsten U, Putnam N, Ralph S, Rombauts S, Salamov A, et al (2006) The genome of black cottonwood, Populus trichocarpa (Torr. & Gray). Science 313: 1596–1608
3.4	Potri.001G179400	PtSULTR3.4b	Populus trichocarpa	Ptrichocarpa_v4.1		Tuskan GA, Difazio S, Jansson S, Bohlmann J, Grigoriev I, Hellsten U, Putnam N, Ralph S, Rombauts S, Salamov A, et al (2006) The genome of black cottonwood, Populus trichocarpa (Torr. & Gray). Science 313: 1596–1604
3.5	Potri.006G158900	PtSULTR3.5	Populus trichocarpa	Ptrichocarpa_v4.1		Tuskan GA, Difazio S, Jansson S, Bohlmann J, Grigoriev I, Hellsten U, Putnam N, Ralph S, Rombauts S, Salamov A, et al (2006) The genome of black cottonwood, Populus trichocarpa (Torr. & Gray). Science 313: 1596–1613
3.5	Potri.006G156038 (not used)	(not used)	Populus trichocarpa	Ptrichocarpa_v4.1	not used, not found in other poplar genome assemblies	Tuskan GA, Difazio S, Jansson S, Bohlmann J, Grigoriev I, Hellsten U, Putnam N, Ralph S, Rombauts S, Salamov A, et al (2006) The genome of black cottonwood, Populus trichocarpa (Torr. & Gray). Science 313: 1596–1612
4	Potri.008G049500	PtSULTR4.1	Populus trichocarpa	Ptrichocarpa_v4.1		Tuskan GA, Difazio S, Jansson S, Bohlmann J, Grigoriev I, Hellsten U, Putnam N, Ralph S, Rombauts S, Salamov A, et al (2006) The genome of black cottonwood, Populus trichocarpa (Torr. & Gray). Science 313: 1596–1615
4	Potri.010G211400	PtSULTR4.2	Populus trichocarpa	Ptrichocarpa_v4.1		Tuskan GA, Difazio S, Jansson S, Bohlmann J, Grigoriev I, Hellsten U, Putnam N, Ralph S, Rombauts S, Salamov A, et al (2006) The genome of black cottonwood, Populus trichocarpa (Torr. & Gray). Science 313: 1596–1620
1	Pavir.6KG239300	Pavir.6KG239300	Pancicum virgatum	Pvirgatum_v5.1		Lovell JT, MacQueen AH, Mamidi S, Bonnette J, Jenkins J, Napier JD, Sreedasyam A, Healey A, Session A, Shu S, et al (2021) Genomic mechanisms of climate adaptation in polyploid bioenergy switchgrass. Nature 590: 438–450
1	Pavir.6NG123600	Pavir.6NG123600	Pancicum virgatum	Pvirgatum_v5.1		Lovell JT, MacQueen AH, Mamidi S, Bonnette J, Jenkins J, Napier JD, Sreedasyam A, Healey A, Session A, Shu S, et al (2021) Genomic mechanisms of climate adaptation in polyploid bioenergy switchgrass. Nature 590: 438–451
1	Pavir.9KG640400	Pavir.9KG640400	Pancicum virgatum	Pvirgatum_v5.1		Lovell JT, MacQueen AH, Mamidi S, Bonnette J, Jenkins J, Napier JD, Sreedasyam A, Healey A, Session A, Shu S, et al (2021) Genomic mechanisms of climate adaptation in polyploid bioenergy switchgrass. Nature 590: 438–454
1	Pavir.9NG182200	Pavir.9NG182200	Pancicum virgatum	Pvirgatum_v5.1		Lovell JT, MacQueen AH, Mamidi S, Bonnette J, Jenkins J, Napier JD, Sreedasyam A, Healey A, Session A, Shu S, et al (2021) Genomic mechanisms of climate adaptation in polyploid bioenergy switchgrass. Nature 590: 438–456
1	Pavir.9NG661200	Pavir.9NG661200	Pancicum virgatum	Pvirgatum_v5.1		Lovell JT, MacQueen AH, Mamidi S, Bonnette J, Jenkins J, Napier JD, Sreedasyam A, Healey A, Session A, Shu S, et al (2021) Genomic mechanisms of climate adaptation in polyploid bioenergy switchgrass. Nature 590: 438–458
2	Pavir.9KG640600	Pavir.9KG640600	Pancicum virgatum	Pvirgatum_v5.1		Lovell JT, MacQueen AH, Mamidi S, Bonnette J, Jenkins J, Napier JD, Sreedasyam A, Healey A, Session A, Shu S, et al (2021) Genomic mechanisms of climate adaptation in polyploid bioenergy switchgrass. Nature 590: 438–455
2	Pavir.9NG661500	Pavir.9NG661500	Pancicum virgatum	Pvirgatum_v5.1		Lovell JT, MacQueen AH, Mamidi S, Bonnette J, Jenkins J, Napier JD, Sreedasyam A, Healey A, Session A, Shu S, et al (2021) Genomic mechanisms of climate adaptation in polyploid bioenergy switchgrass. Nature 590: 438–459
3.3	Pavir.7KG424000	Pavir.7KG424000	Pancicum virgatum	Pvirgatum_v5.1		Lovell JT, MacQueen AH, Mamidi S, Bonnette J, Jenkins J, Napier JD, Sreedasyam A, Healey A, Session A, Shu S, et al (2021) Genomic mechanisms of climate adaptation in polyploid bioenergy switchgrass. Nature 590: 438–452
3.4	Pavir.4KG030500	Pavir.4KG030500	Pancicum virgatum	Pvirgatum_v5.1		Lovell JT, MacQueen AH, Mamidi S, Bonnette J, Jenkins J, Napier JD, Sreedasyam A, Healey A, Session A, Shu S, et al (2021) Genomic mechanisms of climate adaptation in polyploid bioenergy switchgrass. Nature 590: 438–446
3.4	Pavir.4NG048700	Pavir.4NG048700	Pancicum virgatum	Pvirgatum_v5.1	curated	Lovell JT, MacQueen AH, Mamidi S, Bonnette J, Jenkins J, Napier JD, Sreedasyam A, Healey A, Session A, Shu S, et al (2021) Genomic mechanisms of climate adaptation in polyploid bioenergy switchgrass. Nature 590: 438–447
3.5	Pavir.5KG471500	Pavir.5KG471500	Pancicum virgatum	Pvirgatum_v5.1		Lovell JT, MacQueen AH, Mamidi S, Bonnette J, Jenkins J, Napier JD, Sreedasyam A, Healey A, Session A, Shu S, et al (2021) Genomic mechanisms of climate adaptation in polyploid bioenergy switchgrass. Nature 590: 438–448
3.5	Pavir.5NG589300	Pavir.5NG589300	Pancicum virgatum	Pvirgatum_v5.1		Lovell JT, MacQueen AH, Mamidi S, Bonnette J, Jenkins J, Napier JD, Sreedasyam A, Healey A, Session A, Shu S, et al (2021) Genomic mechanisms of climate adaptation in polyploid bioenergy switchgrass. Nature 590: 438–449
3.1	Pavir.9KG598300	Pavir.9KG598300	Pancicum virgatum	Pvirgatum_v5.1		Lovell JT, MacQueen AH, Mamidi S, Bonnette J, Jenkins J, Napier JD, Sreedasyam A, Healey A, Session A, Shu S, et al (2021) Genomic mechanisms of climate adaptation in polyploid bioenergy switchgrass. Nature 590: 438–453
3.1	Pavir.9NG284200	Pavir.9NG284200	Pancicum virgatum	Pvirgatum_v5.1		Lovell JT, MacQueen AH, Mamidi S, Bonnette J, Jenkins J, Napier JD, Sreedasyam A, Healey A, Session A, Shu S, et al (2021) Genomic mechanisms of climate adaptation in polyploid bioenergy switchgrass. Nature 590: 438–457
3.1	Pavir.9NG738700	Pavir.9NG738700	Pancicum virgatum	Pvirgatum_v5.1		Lovell JT, MacQueen AH, Mamidi S, Bonnette J, Jenkins J, Napier JD, Sreedasyam A, Healey A, Session A, Shu S, et al (2021) Genomic mechanisms of climate adaptation in polyploid bioenergy switchgrass. Nature 590: 438–460
4	Pavir.3KG227912	Pavir.3KG227912	Pancicum virgatum	Pvirgatum_v5.1		Lovell JT, MacQueen AH, Mamidi S, Bonnette J, Jenkins J, Napier JD, Sreedasyam A, Healey A, Session A, Shu S, et al (2021) Genomic mechanisms of climate adaptation in polyploid bioenergy switchgrass. Nature 590: 438–444
4	Pavir.3NG140708	Pavir.3NG140708	Pancicum virgatum	Pvirgatum_v5.1		Lovell JT, MacQueen AH, Mamidi S, Bonnette J, Jenkins J, Napier JD, Sreedasyam A, Healey A, Session A, Shu S, et al (2021) Genomic mechanisms of climate adaptation in polyploid bioenergy switchgrass. Nature 590: 438–445
1	Qurub.11G162900	Qurub.11G162900	Quercus rubra	Qrubra_v2.1		Kapoor B, Jenkins J, Schmutz J, Zhebentyayeva T, Kuelheim C, Coggeshall M, Heim C, Lasky JR, Leites L, Islam-Faridi N, et al (2023) A haplotype-resolved chromosome-scale genome for Quercus rubra L. provides insights into the genetics of adaptive traits for red oak species. G3 (Bethesda) 13: jkad215
1	Qurub.11G163100	Qurub.11G163100	Quercus rubra	Qrubra_v2.1		Kapoor B, Jenkins J, Schmutz J, Zhebentyayeva T, Kuelheim C, Coggeshall M, Heim C, Lasky JR, Leites L, Islam-Faridi N, et al (2023) A haplotype-resolved chromosome-scale genome for Quercus rubra L. provides insights into the genetics of adaptive traits for red oak species. G3 (Bethesda) 13: jkad216
1	Qurub.11G164900	Qurub.11G164900	Quercus rubra	Qrubra_v2.1		Kapoor B, Jenkins J, Schmutz J, Zhebentyayeva T, Kuelheim C, Coggeshall M, Heim C, Lasky JR, Leites L, Islam-Faridi N, et al (2023) A haplotype-resolved chromosome-scale genome for Quercus rubra L. provides insights into the genetics of adaptive traits for red oak species. G3 (Bethesda) 13: jkad217
1	Qurub.12G169200	Qurub.12G169200	Quercus rubra	Qrubra_v2.1		Kapoor B, Jenkins J, Schmutz J, Zhebentyayeva T, Kuelheim C, Coggeshall M, Heim C, Lasky JR, Leites L, Islam-Faridi N, et al (2023) A haplotype-resolved chromosome-scale genome for Quercus rubra L. provides insights into the genetics of adaptive traits for red oak species. G3 (Bethesda) 13: jkad220
2	Qurub.06G023600	Qurub.06G023600	Quercus rubra	Qrubra_v2.1		Kapoor B, Jenkins J, Schmutz J, Zhebentyayeva T, Kuelheim C, Coggeshall M, Heim C, Lasky JR, Leites L, Islam-Faridi N, et al (2023) A haplotype-resolved chromosome-scale genome for Quercus rubra L. provides insights into the genetics of adaptive traits for red oak species. G3 (Bethesda) 13: jkad212
2	Qurub.12G169100	Qurub.12G169100	Quercus rubra	Qrubra_v2.1		Kapoor B, Jenkins J, Schmutz J, Zhebentyayeva T, Kuelheim C, Coggeshall M, Heim C, Lasky JR, Leites L, Islam-Faridi N, et al (2023) A haplotype-resolved chromosome-scale genome for Quercus rubra L. provides insights into the genetics of adaptive traits for red oak species. G3 (Bethesda) 13: jkad219
3.3	Qurub.01G220500	Qurub.01G220500	Quercus rubra	Qrubra_v2.1		Kapoor B, Jenkins J, Schmutz J, Zhebentyayeva T, Kuelheim C, Coggeshall M, Heim C, Lasky JR, Leites L, Islam-Faridi N, et al (2023) A haplotype-resolved chromosome-scale genome for Quercus rubra L. provides insights into the genetics of adaptive traits for red oak species. G3 (Bethesda) 13: jkad209
3.4	Qurub.05G215400	Qurub.05G215400	Quercus rubra	Qrubra_v2.1		Kapoor B, Jenkins J, Schmutz J, Zhebentyayeva T, Kuelheim C, Coggeshall M, Heim C, Lasky JR, Leites L, Islam-Faridi N, et al (2023) A haplotype-resolved chromosome-scale genome for Quercus rubra L. provides insights into the genetics of adaptive traits for red oak species. G3 (Bethesda) 13: jkad211
3.5	Qurub.02G347400	Qurub.02G347400	Quercus rubra	Qrubra_v2.1		Kapoor B, Jenkins J, Schmutz J, Zhebentyayeva T, Kuelheim C, Coggeshall M, Heim C, Lasky JR, Leites L, Islam-Faridi N, et al (2023) A haplotype-resolved chromosome-scale genome for Quercus rubra L. provides insights into the genetics of adaptive traits for red oak species. G3 (Bethesda) 13: jkad210
3.1	Qurub.06G252700	Qurub.06G252700	Quercus rubra	Qrubra_v2.1		Kapoor B, Jenkins J, Schmutz J, Zhebentyayeva T, Kuelheim C, Coggeshall M, Heim C, Lasky JR, Leites L, Islam-Faridi N, et al (2023) A haplotype-resolved chromosome-scale genome for Quercus rubra L. provides insights into the genetics of adaptive traits for red oak species. G3 (Bethesda) 13: jkad213
3.1	Qurub.12G084400	Qurub.12G084400	Quercus rubra	Qrubra_v2.1		Kapoor B, Jenkins J, Schmutz J, Zhebentyayeva T, Kuelheim C, Coggeshall M, Heim C, Lasky JR, Leites L, Islam-Faridi N, et al (2023) A haplotype-resolved chromosome-scale genome for Quercus rubra L. provides insights into the genetics of adaptive traits for red oak species. G3 (Bethesda) 13: jkad218
4	Qurub.08G249900	Qurub.08G249900	Quercus rubra	Qrubra_v2.1		Kapoor B, Jenkins J, Schmutz J, Zhebentyayeva T, Kuelheim C, Coggeshall M, Heim C, Lasky JR, Leites L, Islam-Faridi N, et al (2023) A haplotype-resolved chromosome-scale genome for Quercus rubra L. provides insights into the genetics of adaptive traits for red oak species. G3 (Bethesda) 13: jkad214
1	Sobic.007G123500	Sobic.007G123500	Sorghum bicolor	Sbicolor_v3.1.1		McCormick RF, Truong SK, Sreedasyam A, Jenkins J, Shu S, Sims D, Kennedy M, Amirebrahimi M, Weers BD, McKinley B, et al (2018) The Sorghum bicolor reference genome: improved assembly, gene annotations, a transcriptome atlas, and signatures of genome organization. Plant J 93: 338–363
1	Sobic.001G470600	Sobic.001G470600	Sorghum bicolor	Sbicolor_v3.1.1		McCormick RF, Truong SK, Sreedasyam A, Jenkins J, Shu S, Sims D, Kennedy M, Amirebrahimi M, Weers BD, McKinley B, et al (2018) The Sorghum bicolor reference genome: improved assembly, gene annotations, a transcriptome atlas, and signatures of genome organization. Plant J 93: 338–356
1	Sobic.001G153100	Sobic.001G153100	Sorghum bicolor	Sbicolor_v3.1.1		McCormick RF, Truong SK, Sreedasyam A, Jenkins J, Shu S, Sims D, Kennedy M, Amirebrahimi M, Weers BD, McKinley B, et al (2018) The Sorghum bicolor reference genome: improved assembly, gene annotations, a transcriptome atlas, and signatures of genome organization. Plant J 93: 338–354
2	Sobic.001G470800	Sobic.001G470800	Sorghum bicolor	Sbicolor_v3.1.1		McCormick RF, Truong SK, Sreedasyam A, Jenkins J, Shu S, Sims D, Kennedy M, Amirebrahimi M, Weers BD, McKinley B, et al (2018) The Sorghum bicolor reference genome: improved assembly, gene annotations, a transcriptome atlas, and signatures of genome organization. Plant J 93: 338–357
2	Sobic.001G470900	Sobic.001G470900	Sorghum bicolor	Sbicolor_v3.1.1		McCormick RF, Truong SK, Sreedasyam A, Jenkins J, Shu S, Sims D, Kennedy M, Amirebrahimi M, Weers BD, McKinley B, et al (2018) The Sorghum bicolor reference genome: improved assembly, gene annotations, a transcriptome atlas, and signatures of genome organization. Plant J 93: 338–358
3.3	Sobic.006G244000	Sobic.006G244000	Sorghum bicolor	Sbicolor_v3.1.1		McCormick RF, Truong SK, Sreedasyam A, Jenkins J, Shu S, Sims D, Kennedy M, Amirebrahimi M, Weers BD, McKinley B, et al (2018) The Sorghum bicolor reference genome: improved assembly, gene annotations, a transcriptome atlas, and signatures of genome organization. Plant J 93: 338–362
3.4	Sobic.010G033800	Sobic.010G033800	Sorghum bicolor	Sbicolor_v3.1.1		McCormick RF, Truong SK, Sreedasyam A, Jenkins J, Shu S, Sims D, Kennedy M, Amirebrahimi M, Weers BD, McKinley B, et al (2018) The Sorghum bicolor reference genome: improved assembly, gene annotations, a transcriptome atlas, and signatures of genome organization. Plant J 93: 338–364
3.5	Sobic.003G278600	Sobic.003G278600	Sorghum bicolor	Sbicolor_v3.1.1		McCormick RF, Truong SK, Sreedasyam A, Jenkins J, Shu S, Sims D, Kennedy M, Amirebrahimi M, Weers BD, McKinley B, et al (2018) The Sorghum bicolor reference genome: improved assembly, gene annotations, a transcriptome atlas, and signatures of genome organization. Plant J 93: 338–361
3.1	Sobic.001G244500	Sobic.001G244500	Sorghum bicolor	Sbicolor_v3.1.1	curated	McCormick RF, Truong SK, Sreedasyam A, Jenkins J, Shu S, Sims D, Kennedy M, Amirebrahimi M, Weers BD, McKinley B, et al (2018) The Sorghum bicolor reference genome: improved assembly, gene annotations, a transcriptome atlas, and signatures of genome organization. Plant J 93: 338–355
3.1	Sobic.001G496800	Sobic.001G496800	Sorghum bicolor	Sbicolor_v3.1.1		McCormick RF, Truong SK, Sreedasyam A, Jenkins J, Shu S, Sims D, Kennedy M, Amirebrahimi M, Weers BD, McKinley B, et al (2018) The Sorghum bicolor reference genome: improved assembly, gene annotations, a transcriptome atlas, and signatures of genome organization. Plant J 93: 338–359
4	Sobic.002G143500	Sobic.002G143500	Sorghum bicolor	Sbicolor_v3.1.1	curated	McCormick RF, Truong SK, Sreedasyam A, Jenkins J, Shu S, Sims D, Kennedy M, Amirebrahimi M, Weers BD, McKinley B, et al (2018) The Sorghum bicolor reference genome: improved assembly, gene annotations, a transcriptome atlas, and signatures of genome organization. Plant J 93: 338–360
1	Solyc04g072760	Solyc04g072760	Solanum lycopersicum	Slycopersicum_ITAG4.0		Hosmani PS, Flores-Gonzalez M, van de Geest H, Maumus F, Bakker LV, Schijlen E, van Haarst J, Cordewener J, Sanchez-Perez G, Peters S, et al (2019) An improved de novo assembly and annotation of the tomato reference genome using single-molecule sequencing, Hi-C proximity ligation and optical maps. bioRxiv. doi: 10.1101/767767
1	Solyc10g047170	Solyc10g047170	Solanum lycopersicum	Slycopersicum_ITAG4.0		Hosmani PS, Flores-Gonzalez M, van de Geest H, Maumus F, Bakker LV, Schijlen E, van Haarst J, Cordewener J, Sanchez-Perez G, Peters S, et al (2019) An improved de novo assembly and annotation of the tomato reference genome using single-molecule sequencing, Hi-C proximity ligation and optical maps. bioRxiv. doi: 10.1101/767773
1	Solyc12g056930	Solyc12g056930	Solanum lycopersicum	Slycopersicum_ITAG4.0		Hosmani PS, Flores-Gonzalez M, van de Geest H, Maumus F, Bakker LV, Schijlen E, van Haarst J, Cordewener J, Sanchez-Perez G, Peters S, et al (2019) An improved de novo assembly and annotation of the tomato reference genome using single-molecule sequencing, Hi-C proximity ligation and optical maps. bioRxiv. doi: 10.1101/767776
2	Solyc04g054730	Solyc04g054730	Solanum lycopersicum	Slycopersicum_ITAG4.0		Hosmani PS, Flores-Gonzalez M, van de Geest H, Maumus F, Bakker LV, Schijlen E, van Haarst J, Cordewener J, Sanchez-Perez G, Peters S, et al (2019) An improved de novo assembly and annotation of the tomato reference genome using single-molecule sequencing, Hi-C proximity ligation and optical maps. bioRxiv. doi: 10.1101/767765
2	Solyc04g072740	Solyc04g072740	Solanum lycopersicum	Slycopersicum_ITAG4.0		Hosmani PS, Flores-Gonzalez M, van de Geest H, Maumus F, Bakker LV, Schijlen E, van Haarst J, Cordewener J, Sanchez-Perez G, Peters S, et al (2019) An improved de novo assembly and annotation of the tomato reference genome using single-molecule sequencing, Hi-C proximity ligation and optical maps. bioRxiv. doi: 10.1101/767766
2	Solyc12g056920	Solyc12g056920	Solanum lycopersicum	Slycopersicum_ITAG4.0		Hosmani PS, Flores-Gonzalez M, van de Geest H, Maumus F, Bakker LV, Schijlen E, van Haarst J, Cordewener J, Sanchez-Perez G, Peters S, et al (2019) An improved de novo assembly and annotation of the tomato reference genome using single-molecule sequencing, Hi-C proximity ligation and optical maps. bioRxiv. doi: 10.1101/767775
3.3	Solyc05g007980	Solyc05g007980	Solanum lycopersicum	Slycopersicum_ITAG4.0		Hosmani PS, Flores-Gonzalez M, van de Geest H, Maumus F, Bakker LV, Schijlen E, van Haarst J, Cordewener J, Sanchez-Perez G, Peters S, et al (2019) An improved de novo assembly and annotation of the tomato reference genome using single-molecule sequencing, Hi-C proximity ligation and optical maps. bioRxiv. doi: 10.1101/767768
3.4	Solyc03g120250	Solyc03g120250	Solanum lycopersicum	Slycopersicum_ITAG4.0		Hosmani PS, Flores-Gonzalez M, van de Geest H, Maumus F, Bakker LV, Schijlen E, van Haarst J, Cordewener J, Sanchez-Perez G, Peters S, et al (2019) An improved de novo assembly and annotation of the tomato reference genome using single-molecule sequencing, Hi-C proximity ligation and optical maps. bioRxiv. doi: 10.1101/767764
3.5	Solyc12g006960	Solyc12g006960	Solanum lycopersicum	Slycopersicum_ITAG4.0		Hosmani PS, Flores-Gonzalez M, van de Geest H, Maumus F, Bakker LV, Schijlen E, van Haarst J, Cordewener J, Sanchez-Perez G, Peters S, et al (2019) An improved de novo assembly and annotation of the tomato reference genome using single-molecule sequencing, Hi-C proximity ligation and optical maps. bioRxiv. doi: 10.1101/767774
3.1	Solyc06g084140	Solyc06g084140	Solanum lycopersicum	Slycopersicum_ITAG4.0		Hosmani PS, Flores-Gonzalez M, van de Geest H, Maumus F, Bakker LV, Schijlen E, van Haarst J, Cordewener J, Sanchez-Perez G, Peters S, et al (2019) An improved de novo assembly and annotation of the tomato reference genome using single-molecule sequencing, Hi-C proximity ligation and optical maps. bioRxiv. doi: 10.1101/767770
3.1	Solyc09g065560	Solyc09g065560	Solanum lycopersicum	Slycopersicum_ITAG4.0		Hosmani PS, Flores-Gonzalez M, van de Geest H, Maumus F, Bakker LV, Schijlen E, van Haarst J, Cordewener J, Sanchez-Perez G, Peters S, et al (2019) An improved de novo assembly and annotation of the tomato reference genome using single-molecule sequencing, Hi-C proximity ligation and optical maps. bioRxiv. doi: 10.1101/767771
3.1	Solyc09g082550	Solyc09g082550	Solanum lycopersicum	Slycopersicum_ITAG4.0		Hosmani PS, Flores-Gonzalez M, van de Geest H, Maumus F, Bakker LV, Schijlen E, van Haarst J, Cordewener J, Sanchez-Perez G, Peters S, et al (2019) An improved de novo assembly and annotation of the tomato reference genome using single-molecule sequencing, Hi-C proximity ligation and optical maps. bioRxiv. doi: 10.1101/767772
4	Solyc05g054740	Solyc05g054740	Solanum lycopersicum	Slycopersicum_ITAG4.0		Hosmani PS, Flores-Gonzalez M, van de Geest H, Maumus F, Bakker LV, Schijlen E, van Haarst J, Cordewener J, Sanchez-Perez G, Peters S, et al (2019) An improved de novo assembly and annotation of the tomato reference genome using single-molecule sequencing, Hi-C proximity ligation and optical maps. bioRxiv. doi: 10.1101/767769
1	113596	Sm113596	Selaginella moellendorffii	Smoellendorffii_v1.0		Banks JA, Nishiyama T, Hasebe M, Bowman JL, Gribskov M, dePamphilis C, Albert VA, Aono N, Aoyama T, Ambrose BA, et al (2011) The Selaginella genome identifies genetic changes associated with the evolution of vascular plants. Science 332: 960–964
3	169988	Sm169988	Selaginella moellendorffii	Smoellendorffii_v1.0		Banks JA, Nishiyama T, Hasebe M, Bowman JL, Gribskov M, dePamphilis C, Albert VA, Aono N, Aoyama T, Ambrose BA, et al (2011) The Selaginella genome identifies genetic changes associated with the evolution of vascular plants. Science 332: 960–965
3	184750	Sm184750	Selaginella moellendorffii	Smoellendorffii_v1.0		Banks JA, Nishiyama T, Hasebe M, Bowman JL, Gribskov M, dePamphilis C, Albert VA, Aono N, Aoyama T, Ambrose BA, et al (2011) The Selaginella genome identifies genetic changes associated with the evolution of vascular plants. Science 332: 960–966
4	90185	Sm90185	Selaginella moellendorffii	Smoellendorffii_v1.0		Banks JA, Nishiyama T, Hasebe M, Bowman JL, Gribskov M, dePamphilis C, Albert VA, Aono N, Aoyama T, Ambrose BA, et al (2011) The Selaginella genome identifies genetic changes associated with the evolution of vascular plants. Science 332: 960–963
1	VIT_212s0055g00940	VIT_212s0055g00940	Vitis vinifera	Vvinifera_v2.1		Jaillon O, Aury J-M, Noel B, Policriti A, Clepet C, Casagrande A, Choisne N, Aubourg S, Vitulo N, Jubin C, et al (2007) The grapevine genome sequence suggests ancestral hexaploidization in major angiosperm phyla. Nature 449: 463–477
1	VIT_218s0001g04910	VIT_218s0001g04910	Vitis vinifera	Vvinifera_v2.1		Jaillon O, Aury J-M, Noel B, Policriti A, Clepet C, Casagrande A, Choisne N, Aubourg S, Vitulo N, Jubin C, et al (2007) The grapevine genome sequence suggests ancestral hexaploidization in major angiosperm phyla. Nature 449: 463–480
2	VIT_207s0031g00940	VIT_207s0031g00940	Vitis vinifera	Vvinifera_v2.1		Jaillon O, Aury J-M, Noel B, Policriti A, Clepet C, Casagrande A, Choisne N, Aubourg S, Vitulo N, Jubin C, et al (2007) The grapevine genome sequence suggests ancestral hexaploidization in major angiosperm phyla. Nature 449: 463–470
2	VIT_218s0001g04890	VIT_218s0001g04890	Vitis vinifera	Vvinifera_v2.1		Jaillon O, Aury J-M, Noel B, Policriti A, Clepet C, Casagrande A, Choisne N, Aubourg S, Vitulo N, Jubin C, et al (2007) The grapevine genome sequence suggests ancestral hexaploidization in major angiosperm phyla. Nature 449: 463–479
3.3	VIT_201s0011g04980	VIT_201s0011g04980	Vitis vinifera	Vvinifera_v2.1		Jaillon O, Aury J-M, Noel B, Policriti A, Clepet C, Casagrande A, Choisne N, Aubourg S, Vitulo N, Jubin C, et al (2007) The grapevine genome sequence suggests ancestral hexaploidization in major angiosperm phyla. Nature 449: 463–467
3.4	VIT_209s0002g04780	VIT_209s0002g04780	Vitis vinifera	Vvinifera_v2.1		Jaillon O, Aury J-M, Noel B, Policriti A, Clepet C, Casagrande A, Choisne N, Aubourg S, Vitulo N, Jubin C, et al (2007) The grapevine genome sequence suggests ancestral hexaploidization in major angiosperm phyla. Nature 449: 463–473
3.4	VIT_211s0016g04150	VIT_211s0016g04150	Vitis vinifera	Vvinifera_v2.1	curated	Jaillon O, Aury J-M, Noel B, Policriti A, Clepet C, Casagrande A, Choisne N, Aubourg S, Vitulo N, Jubin C, et al (2007) The grapevine genome sequence suggests ancestral hexaploidization in major angiosperm phyla. Nature 449: 463–474
3.5	VIT_211s0016g04160	VIT_211s0016g04160	Vitis vinifera	Vvinifera_v2.1		Jaillon O, Aury J-M, Noel B, Policriti A, Clepet C, Casagrande A, Choisne N, Aubourg S, Vitulo N, Jubin C, et al (2007) The grapevine genome sequence suggests ancestral hexaploidization in major angiosperm phyla. Nature 449: 463–475
3.5	VIT_211s0016g04170	VIT_211s0016g04170	Vitis vinifera	Vvinifera_v2.1		Jaillon O, Aury J-M, Noel B, Policriti A, Clepet C, Casagrande A, Choisne N, Aubourg S, Vitulo N, Jubin C, et al (2007) The grapevine genome sequence suggests ancestral hexaploidization in major angiosperm phyla. Nature 449: 463–476
3.1	VIT_205s0020g03930	VIT_205s0020g03930	Vitis vinifera	Vvinifera_v2.1		Jaillon O, Aury J-M, Noel B, Policriti A, Clepet C, Casagrande A, Choisne N, Aubourg S, Vitulo N, Jubin C, et al (2007) The grapevine genome sequence suggests ancestral hexaploidization in major angiosperm phyla. Nature 449: 463–468
3.1	VIT_205s0020g03970	VIT_205s0020g03970	Vitis vinifera	Vvinifera_v2.1		Jaillon O, Aury J-M, Noel B, Policriti A, Clepet C, Casagrande A, Choisne N, Aubourg S, Vitulo N, Jubin C, et al (2007) The grapevine genome sequence suggests ancestral hexaploidization in major angiosperm phyla. Nature 449: 463–469
3.1	VIT_207s0151g00340	VIT_207s0151g00340	Vitis vinifera	Vvinifera_v2.1		Jaillon O, Aury J-M, Noel B, Policriti A, Clepet C, Casagrande A, Choisne N, Aubourg S, Vitulo N, Jubin C, et al (2007) The grapevine genome sequence suggests ancestral hexaploidization in major angiosperm phyla. Nature 449: 463–471
3.1	VIT_207s0151g00410	VIT_207s0151g00410	Vitis vinifera	Vvinifera_v2.1		Jaillon O, Aury J-M, Noel B, Policriti A, Clepet C, Casagrande A, Choisne N, Aubourg S, Vitulo N, Jubin C, et al (2007) The grapevine genome sequence suggests ancestral hexaploidization in major angiosperm phyla. Nature 449: 463–472
4	VIT_213s0019g00010	VIT_213s0019g00010	Vitis vinifera	Vvinifera_v2.1		Jaillon O, Aury J-M, Noel B, Policriti A, Clepet C, Casagrande A, Choisne N, Aubourg S, Vitulo N, Jubin C, et al (2007) The grapevine genome sequence suggests ancestral hexaploidization in major angiosperm phyla. Nature 449: 463–478
1	Zm00001d028162	Zm00001d028162	Zea mays	Zmays_RefGen_V4		Jiao Y, Peluso P, Shi J, Liang T, Stitzer MC, Wang B, Campbell MS, Stein JC, Wei X, Chin C-S, et al (2017) Improved maize reference genome with single-molecule technologies. Nature 546: 524–531
1	Zm00001d048189	Zm00001d048189	Zea mays	Zmays_RefGen_V4		Jiao Y, Peluso P, Shi J, Liang T, Stitzer MC, Wang B, Campbell MS, Stein JC, Wei X, Chin C-S, et al (2017) Improved maize reference genome with single-molecule technologies. Nature 546: 524–534
1	Zm00001d050283	Zm00001d050283	Zea mays	Zmays_RefGen_V4	curated	Jiao Y, Peluso P, Shi J, Liang T, Stitzer MC, Wang B, Campbell MS, Stein JC, Wei X, Chin C-S, et al (2017) Improved maize reference genome with single-molecule technologies. Nature 546: 524–535
2	Zm00001d028164	Zm00001d028164	Zea mays	Zmays_RefGen_V4		Jiao Y, Peluso P, Shi J, Liang T, Stitzer MC, Wang B, Campbell MS, Stein JC, Wei X, Chin C-S, et al (2017) Improved maize reference genome with single-molecule technologies. Nature 546: 524–532
3.5	Zm00001d043614	Zm00001d043614	Zea mays	Zmays_RefGen_V4		Jiao Y, Peluso P, Shi J, Liang T, Stitzer MC, Wang B, Campbell MS, Stein JC, Wei X, Chin C-S, et al (2017) Improved maize reference genome with single-molecule technologies. Nature 546: 524–533
3.1	Zm00001d027749	Zm00001d027749	Zea mays	Zmays_RefGen_V4		Jiao Y, Peluso P, Shi J, Liang T, Stitzer MC, Wang B, Campbell MS, Stein JC, Wei X, Chin C-S, et al (2017) Improved maize reference genome with single-molecule technologies. Nature 546: 524–530
3.3	Zm00001d002038	Zm00001d002038	Zea mays	Zmays_RefGen_V4		Jiao Y, Peluso P, Shi J, Liang T, Stitzer MC, Wang B, Campbell MS, Stein JC, Wei X, Chin C-S, et al (2017) Improved maize reference genome with single-molecule technologies. Nature 546: 524–528
3.4	Zm00001d000204	Zm00001d000204	Zea mays	Zmays_RefGen_V4	curated	Jiao Y, Peluso P, Shi J, Liang T, Stitzer MC, Wang B, Campbell MS, Stein JC, Wei X, Chin C-S, et al (2017) Improved maize reference genome with single-molecule technologies. Nature 546: 524–527
4	Zm00001d005257	Zm00001d005257	Zea mays	Zmays_RefGen_V4	curated	Jiao Y, Peluso P, Shi J, Liang T, Stitzer MC, Wang B, Campbell MS, Stein JC, Wei X, Chin C-S, et al (2017) Improved maize reference genome with single-molecule technologies. Nature 546: 524–529

## Sheet: Table S2
Table S2. List of RNA-Seq datasets from Populus tremula × alba stem tissues used in coexpression analysis
Accession No.	BioProject	BioSample	SRA Study	Experiment	Center Name	Instrument	LibraryLayout	Organism	ReleaseDate	Library Name	Age	Tissue	Cultivar	Genotype	TREATMENT	growth_condition	Experimental_Factor:_growth_condition (exp)	Experimental_Factor:_environmental_stress (exp)	Experimental_Factor:_sampling_time_point (exp)	Sampling_time_point
ERR2167188	PRJEB22956	SAMEA104345728	ERP104685	ERX2223630	Max Planck Genome Centre Cologne	Illumina HiSeq 2500	SINGLE	Populus tremula x Populus alba	2017-10-11T00:00:00Z	PHL_S_control380_1_s	82	phloem				carbon dioxide; 380 microliter per liter	carbon dioxide; 380 microliter per liter	none	directly after stress	directly after stress
ERR2167189	PRJEB22956	SAMEA104345729	ERP104685	ERX2223631	Max Planck Genome Centre Cologne	Illumina HiSeq 2500	SINGLE	Populus tremula x Populus alba	2017-10-11T00:00:00Z	PHL_S_control380_2_s	82	phloem				carbon dioxide; 380 microliter per liter	carbon dioxide; 380 microliter per liter	none	directly after stress	directly after stress
ERR2167190	PRJEB22956	SAMEA104345730	ERP104685	ERX2223632	Max Planck Genome Centre Cologne	Illumina HiSeq 2500	SINGLE	Populus tremula x Populus alba	2017-10-11T00:00:00Z	PHL_S_control380_3_s	82	phloem				carbon dioxide; 380 microliter per liter	carbon dioxide; 380 microliter per liter	none	directly after stress	directly after stress
ERR2167191	PRJEB22956	SAMEA104345731	ERP104685	ERX2223633	Max Planck Genome Centre Cologne	Illumina HiSeq 2500	SINGLE	Populus tremula x Populus alba	2017-10-11T00:00:00Z	PHL_R_control380_1_s	89	phloem				carbon dioxide; 380 microliter per liter	carbon dioxide; 380 microliter per liter	none	after seven days recovery period	after seven days recovery period
ERR2167192	PRJEB22956	SAMEA104345732	ERP104685	ERX2223634	Max Planck Genome Centre Cologne	Illumina HiSeq 2500	SINGLE	Populus tremula x Populus alba	2017-10-11T00:00:00Z	PHL_R_control380_2_s	89	phloem				carbon dioxide; 380 microliter per liter	carbon dioxide; 380 microliter per liter	none	after seven days recovery period	after seven days recovery period
ERR2167193	PRJEB22956	SAMEA104345733	ERP104685	ERX2223635	Max Planck Genome Centre Cologne	Illumina HiSeq 2500	SINGLE	Populus tremula x Populus alba	2017-10-11T00:00:00Z	PHL_R_control380_3_s	89	phloem				carbon dioxide; 380 microliter per liter	carbon dioxide; 380 microliter per liter	none	after seven days recovery period	after seven days recovery period
ERR2167194	PRJEB22956	SAMEA104345734	ERP104685	ERX2223636	Max Planck Genome Centre Cologne	Illumina HiSeq 2500	SINGLE	Populus tremula x Populus alba	2017-10-11T00:00:00Z	PHL_S_control500_1_s	82	phloem				carbon dioxide; 500 microliter per liter	carbon dioxide; 500 microliter per liter	none	directly after stress	directly after stress
ERR2167195	PRJEB22956	SAMEA104345735	ERP104685	ERX2223637	Max Planck Genome Centre Cologne	Illumina HiSeq 2500	SINGLE	Populus tremula x Populus alba	2017-10-11T00:00:00Z	PHL_S_control500_2_s	82	phloem				carbon dioxide; 500 microliter per liter	carbon dioxide; 500 microliter per liter	none	directly after stress	directly after stress
ERR2167196	PRJEB22956	SAMEA104345736	ERP104685	ERX2223638	Max Planck Genome Centre Cologne	Illumina HiSeq 2500	SINGLE	Populus tremula x Populus alba	2017-10-11T00:00:00Z	PHL_S_control500_3_s	82	phloem				carbon dioxide; 500 microliter per liter	carbon dioxide; 500 microliter per liter	none	directly after stress	directly after stress
ERR2167197	PRJEB22956	SAMEA104345737	ERP104685	ERX2223639	Max Planck Genome Centre Cologne	Illumina HiSeq 2500	SINGLE	Populus tremula x Populus alba	2017-10-11T00:00:00Z	PHL_R_control500_1_s	89	phloem				carbon dioxide; 500 microliter per liter	carbon dioxide; 500 microliter per liter	none	after seven days recovery period	after seven days recovery period
ERR2167198	PRJEB22956	SAMEA104345738	ERP104685	ERX2223640	Max Planck Genome Centre Cologne	Illumina HiSeq 2500	SINGLE	Populus tremula x Populus alba	2017-10-11T00:00:00Z	PHL_R_control500_2_s	89	phloem				carbon dioxide; 500 microliter per liter	carbon dioxide; 500 microliter per liter	none	after seven days recovery period	after seven days recovery period
ERR2167199	PRJEB22956	SAMEA104345739	ERP104685	ERX2223641	Max Planck Genome Centre Cologne	Illumina HiSeq 2500	SINGLE	Populus tremula x Populus alba	2017-10-11T00:00:00Z	PHL_R_control500_3_s	89	phloem				carbon dioxide; 500 microliter per liter	carbon dioxide; 500 microliter per liter	none	after seven days recovery period	after seven days recovery period
ERR2167200	PRJEB22956	SAMEA104345740	ERP104685	ERX2223642	Max Planck Genome Centre Cologne	Illumina HiSeq 2500	SINGLE	Populus tremula x Populus alba	2017-10-11T00:00:00Z	PHL_S_droughtCHR_1_s	82	phloem				carbon dioxide; 500 microliter per liter	carbon dioxide; 500 microliter per liter	chronic drought environment	directly after stress	directly after stress
ERR2167201	PRJEB22956	SAMEA104345741	ERP104685	ERX2223643	Max Planck Genome Centre Cologne	Illumina HiSeq 2500	SINGLE	Populus tremula x Populus alba	2017-10-11T00:00:00Z	PHL_S_droughtCHR_2_s	82	phloem				carbon dioxide; 500 microliter per liter	carbon dioxide; 500 microliter per liter	chronic drought environment	directly after stress	directly after stress
ERR2167202	PRJEB22956	SAMEA104345742	ERP104685	ERX2223644	Max Planck Genome Centre Cologne	Illumina HiSeq 2500	SINGLE	Populus tremula x Populus alba	2017-10-11T00:00:00Z	PHL_S_droughtCHR_3_s	82	phloem				carbon dioxide; 500 microliter per liter	carbon dioxide; 500 microliter per liter	chronic drought environment	directly after stress	directly after stress
ERR2167203	PRJEB22956	SAMEA104345743	ERP104685	ERX2223645	Max Planck Genome Centre Cologne	Illumina HiSeq 2500	SINGLE	Populus tremula x Populus alba	2017-10-11T00:00:00Z	PHL_R_droughtCHR_1_s	89	phloem				carbon dioxide; 500 microliter per liter	carbon dioxide; 500 microliter per liter	chronic drought environment	after seven days recovery period	after seven days recovery period
ERR2167204	PRJEB22956	SAMEA104345744	ERP104685	ERX2223646	Max Planck Genome Centre Cologne	Illumina HiSeq 2500	SINGLE	Populus tremula x Populus alba	2017-10-11T00:00:00Z	PHL_R_droughtCHR_2_s	89	phloem				carbon dioxide; 500 microliter per liter	carbon dioxide; 500 microliter per liter	chronic drought environment	after seven days recovery period	after seven days recovery period
ERR2167205	PRJEB22956	SAMEA104345745	ERP104685	ERX2223647	Max Planck Genome Centre Cologne	Illumina HiSeq 2500	SINGLE	Populus tremula x Populus alba	2017-10-11T00:00:00Z	PHL_R_droughtCHR_3_s	89	phloem				carbon dioxide; 500 microliter per liter	carbon dioxide; 500 microliter per liter	chronic drought environment	after seven days recovery period	after seven days recovery period
ERR2167206	PRJEB22956	SAMEA104345746	ERP104685	ERX2223648	Max Planck Genome Centre Cologne	Illumina HiSeq 2500	SINGLE	Populus tremula x Populus alba	2017-10-11T00:00:00Z	PHL_S_droughtPER_1_s	82	phloem				carbon dioxide; 500 microliter per liter	carbon dioxide; 500 microliter per liter	periodic drought environment	directly after stress	directly after stress
ERR2167207	PRJEB22956	SAMEA104345747	ERP104685	ERX2223649	Max Planck Genome Centre Cologne	Illumina HiSeq 2500	SINGLE	Populus tremula x Populus alba	2017-10-11T00:00:00Z	PHL_S_droughtPER_2_s	82	phloem				carbon dioxide; 500 microliter per liter	carbon dioxide; 500 microliter per liter	periodic drought environment	directly after stress	directly after stress
ERR2167208	PRJEB22956	SAMEA104345748	ERP104685	ERX2223650	Max Planck Genome Centre Cologne	Illumina HiSeq 2500	SINGLE	Populus tremula x Populus alba	2017-10-11T00:00:00Z	PHL_S_droughtPER_3_s	82	phloem				carbon dioxide; 500 microliter per liter	carbon dioxide; 500 microliter per liter	periodic drought environment	directly after stress	directly after stress
ERR2167209	PRJEB22956	SAMEA104345749	ERP104685	ERX2223651	Max Planck Genome Centre Cologne	Illumina HiSeq 2500	SINGLE	Populus tremula x Populus alba	2017-10-11T00:00:00Z	PHL_R_droughtPER_1_s	89	phloem				carbon dioxide; 500 microliter per liter	carbon dioxide; 500 microliter per liter	periodic drought environment	after seven days recovery period	after seven days recovery period
ERR2167210	PRJEB22956	SAMEA104345750	ERP104685	ERX2223652	Max Planck Genome Centre Cologne	Illumina HiSeq 2500	SINGLE	Populus tremula x Populus alba	2017-10-11T00:00:00Z	PHL_R_droughtPER_2_s	89	phloem				carbon dioxide; 500 microliter per liter	carbon dioxide; 500 microliter per liter	periodic drought environment	after seven days recovery period	after seven days recovery period
ERR2167211	PRJEB22956	SAMEA104345751	ERP104685	ERX2223653	Max Planck Genome Centre Cologne	Illumina HiSeq 2500	SINGLE	Populus tremula x Populus alba	2017-10-11T00:00:00Z	PHL_R_droughtPER_3_s	89	phloem				carbon dioxide; 500 microliter per liter	carbon dioxide; 500 microliter per liter	periodic drought environment	after seven days recovery period	after seven days recovery period
ERR2167236	PRJEB22956	SAMEA104345776	ERP104685	ERX2223678	Max Planck Genome Centre Cologne	Illumina HiSeq 2500	SINGLE	Populus tremula x Populus alba	2017-10-11T00:00:00Z	XYL_S_control380_1_s	82	xylem				carbon dioxide; 380 microliter per liter	carbon dioxide; 380 microliter per liter	none	directly after stress	directly after stress
ERR2167237	PRJEB22956	SAMEA104345777	ERP104685	ERX2223679	Max Planck Genome Centre Cologne	Illumina HiSeq 2500	SINGLE	Populus tremula x Populus alba	2017-10-11T00:00:00Z	XYL_S_control380_2_s	82	xylem				carbon dioxide; 380 microliter per liter	carbon dioxide; 380 microliter per liter	none	directly after stress	directly after stress
ERR2167238	PRJEB22956	SAMEA104345778	ERP104685	ERX2223680	Max Planck Genome Centre Cologne	Illumina HiSeq 2500	SINGLE	Populus tremula x Populus alba	2017-10-11T00:00:00Z	XYL_S_control380_3_s	82	xylem				carbon dioxide; 380 microliter per liter	carbon dioxide; 380 microliter per liter	none	directly after stress	directly after stress
ERR2167239	PRJEB22956	SAMEA104345779	ERP104685	ERX2223681	Max Planck Genome Centre Cologne	Illumina HiSeq 2500	SINGLE	Populus tremula x Populus alba	2017-10-11T00:00:00Z	XYL_R_control380_1_s	89	xylem				carbon dioxide; 380 microliter per liter	carbon dioxide; 380 microliter per liter	none	after seven days recovery period	after seven days recovery period
ERR2167240	PRJEB22956	SAMEA104345780	ERP104685	ERX2223682	Max Planck Genome Centre Cologne	Illumina HiSeq 2500	SINGLE	Populus tremula x Populus alba	2017-10-11T00:00:00Z	XYL_R_control380_2_s	89	xylem				carbon dioxide; 380 microliter per liter	carbon dioxide; 380 microliter per liter	none	after seven days recovery period	after seven days recovery period
ERR2167241	PRJEB22956	SAMEA104345781	ERP104685	ERX2223683	Max Planck Genome Centre Cologne	Illumina HiSeq 2500	SINGLE	Populus tremula x Populus alba	2017-10-11T00:00:00Z	XYL_R_control380_3_s	89	xylem				carbon dioxide; 380 microliter per liter	carbon dioxide; 380 microliter per liter	none	after seven days recovery period	after seven days recovery period
ERR2167242	PRJEB22956	SAMEA104345782	ERP104685	ERX2223684	Max Planck Genome Centre Cologne	Illumina HiSeq 2500	SINGLE	Populus tremula x Populus alba	2017-10-11T00:00:00Z	XYL_S_control500_1_s	82	xylem				carbon dioxide; 500 microliter per liter	carbon dioxide; 500 microliter per liter	none	directly after stress	directly after stress
ERR2167243	PRJEB22956	SAMEA104345783	ERP104685	ERX2223685	Max Planck Genome Centre Cologne	Illumina HiSeq 2500	SINGLE	Populus tremula x Populus alba	2017-10-11T00:00:00Z	XYL_S_control500_2_s	82	xylem				carbon dioxide; 500 microliter per liter	carbon dioxide; 500 microliter per liter	none	directly after stress	directly after stress
ERR2167244	PRJEB22956	SAMEA104345784	ERP104685	ERX2223686	Max Planck Genome Centre Cologne	Illumina HiSeq 2500	SINGLE	Populus tremula x Populus alba	2017-10-11T00:00:00Z	XYL_S_control500_3_s	82	xylem				carbon dioxide; 500 microliter per liter	carbon dioxide; 500 microliter per liter	none	directly after stress	directly after stress
ERR2167245	PRJEB22956	SAMEA104345785	ERP104685	ERX2223687	Max Planck Genome Centre Cologne	Illumina HiSeq 2500	SINGLE	Populus tremula x Populus alba	2017-10-11T00:00:00Z	XYL_R_control500_1_s	89	xylem				carbon dioxide; 500 microliter per liter	carbon dioxide; 500 microliter per liter	none	after seven days recovery period	after seven days recovery period
ERR2167246	PRJEB22956	SAMEA104345786	ERP104685	ERX2223688	Max Planck Genome Centre Cologne	Illumina HiSeq 2500	SINGLE	Populus tremula x Populus alba	2017-10-11T00:00:00Z	XYL_R_control500_2_s	89	xylem				carbon dioxide; 500 microliter per liter	carbon dioxide; 500 microliter per liter	none	after seven days recovery period	after seven days recovery period
ERR2167247	PRJEB22956	SAMEA104345787	ERP104685	ERX2223689	Max Planck Genome Centre Cologne	Illumina HiSeq 2500	SINGLE	Populus tremula x Populus alba	2017-10-11T00:00:00Z	XYL_R_control500_3_s	89	xylem				carbon dioxide; 500 microliter per liter	carbon dioxide; 500 microliter per liter	none	after seven days recovery period	after seven days recovery period
ERR2167248	PRJEB22956	SAMEA104345788	ERP104685	ERX2223690	Max Planck Genome Centre Cologne	Illumina HiSeq 2500	SINGLE	Populus tremula x Populus alba	2017-10-11T00:00:00Z	XYL_S_droughtCHR_1_s	82	xylem				carbon dioxide; 500 microliter per liter	carbon dioxide; 500 microliter per liter	chronic drought environment	directly after stress	directly after stress
ERR2167249	PRJEB22956	SAMEA104345789	ERP104685	ERX2223691	Max Planck Genome Centre Cologne	Illumina HiSeq 2500	SINGLE	Populus tremula x Populus alba	2017-10-11T00:00:00Z	XYL_S_droughtCHR_2_s	82	xylem				carbon dioxide; 500 microliter per liter	carbon dioxide; 500 microliter per liter	chronic drought environment	directly after stress	directly after stress
ERR2167250	PRJEB22956	SAMEA104345790	ERP104685	ERX2223692	Max Planck Genome Centre Cologne	Illumina HiSeq 2500	SINGLE	Populus tremula x Populus alba	2017-10-11T00:00:00Z	XYL_S_droughtCHR_3_s	82	xylem				carbon dioxide; 500 microliter per liter	carbon dioxide; 500 microliter per liter	chronic drought environment	directly after stress	directly after stress
ERR2167251	PRJEB22956	SAMEA104345791	ERP104685	ERX2223693	Max Planck Genome Centre Cologne	Illumina HiSeq 2500	SINGLE	Populus tremula x Populus alba	2017-10-11T00:00:00Z	XYL_R_droughtCHR_1_s	89	xylem				carbon dioxide; 500 microliter per liter	carbon dioxide; 500 microliter per liter	chronic drought environment	after seven days recovery period	after seven days recovery period
ERR2167252	PRJEB22956	SAMEA104345792	ERP104685	ERX2223694	Max Planck Genome Centre Cologne	Illumina HiSeq 2500	SINGLE	Populus tremula x Populus alba	2017-10-11T00:00:00Z	XYL_R_droughtCHR_2_s	89	xylem				carbon dioxide; 500 microliter per liter	carbon dioxide; 500 microliter per liter	chronic drought environment	after seven days recovery period	after seven days recovery period
ERR2167253	PRJEB22956	SAMEA104345793	ERP104685	ERX2223695	Max Planck Genome Centre Cologne	Illumina HiSeq 2500	SINGLE	Populus tremula x Populus alba	2017-10-11T00:00:00Z	XYL_R_droughtCHR_3_s	89	xylem				carbon dioxide; 500 microliter per liter	carbon dioxide; 500 microliter per liter	chronic drought environment	after seven days recovery period	after seven days recovery period
ERR2167254	PRJEB22956	SAMEA104345794	ERP104685	ERX2223696	Max Planck Genome Centre Cologne	Illumina HiSeq 2500	SINGLE	Populus tremula x Populus alba	2017-10-11T00:00:00Z	XYL_S_droughtPER_1_s	82	xylem				carbon dioxide; 500 microliter per liter	carbon dioxide; 500 microliter per liter	periodic drought environment	directly after stress	directly after stress
ERR2167255	PRJEB22956	SAMEA104345795	ERP104685	ERX2223697	Max Planck Genome Centre Cologne	Illumina HiSeq 2500	SINGLE	Populus tremula x Populus alba	2017-10-11T00:00:00Z	XYL_S_droughtPER_2_s	82	xylem				carbon dioxide; 500 microliter per liter	carbon dioxide; 500 microliter per liter	periodic drought environment	directly after stress	directly after stress
ERR2167256	PRJEB22956	SAMEA104345796	ERP104685	ERX2223698	Max Planck Genome Centre Cologne	Illumina HiSeq 2500	SINGLE	Populus tremula x Populus alba	2017-10-11T00:00:00Z	XYL_S_droughtPER_3_s	82	xylem				carbon dioxide; 500 microliter per liter	carbon dioxide; 500 microliter per liter	periodic drought environment	directly after stress	directly after stress
ERR2167257	PRJEB22956	SAMEA104345797	ERP104685	ERX2223699	Max Planck Genome Centre Cologne	Illumina HiSeq 2500	SINGLE	Populus tremula x Populus alba	2017-10-11T00:00:00Z	XYL_R_droughtPER_1_s	89	xylem				carbon dioxide; 500 microliter per liter	carbon dioxide; 500 microliter per liter	periodic drought environment	after seven days recovery period	after seven days recovery period
ERR2167258	PRJEB22956	SAMEA104345798	ERP104685	ERX2223700	Max Planck Genome Centre Cologne	Illumina HiSeq 2500	SINGLE	Populus tremula x Populus alba	2017-10-11T00:00:00Z	XYL_R_droughtPER_2_s	89	xylem				carbon dioxide; 500 microliter per liter	carbon dioxide; 500 microliter per liter	periodic drought environment	after seven days recovery period	after seven days recovery period
ERR2167259	PRJEB22956	SAMEA104345799	ERP104685	ERX2223701	Max Planck Genome Centre Cologne	Illumina HiSeq 2500	SINGLE	Populus tremula x Populus alba	2017-10-11T00:00:00Z	XYL_R_droughtPER_3_s	89	xylem				carbon dioxide; 500 microliter per liter	carbon dioxide; 500 microliter per liter	periodic drought environment	after seven days recovery period	after seven days recovery period
ERR2836221	PRJEB29146	SAMEA4969671	ERP111423	ERX2843073	IGA technologies (Udine, Italy)	Illumina HiSeq 2000	SINGLE	Populus tremula x Populus alba	2018-10-25T00:00:00Z	Sample 1_s	13	developing xylem	INRA717 1-B4	wild type genotype		long day length regimen	long day length regimen	control
ERR2836222	PRJEB29146	SAMEA4969672	ERP111423	ERX2843074	IGA technologies (Udine, Italy)	Illumina HiSeq 2000	SINGLE	Populus tremula x Populus alba	2018-10-25T00:00:00Z	Sample 2_s	13	developing xylem	INRA717 1-B4	wild type genotype		long day length regimen	long day length regimen	control
ERR2836223	PRJEB29146	SAMEA4969673	ERP111423	ERX2843075	IGA technologies (Udine, Italy)	Illumina HiSeq 2000	SINGLE	Populus tremula x Populus alba	2018-10-25T00:00:00Z	Sample 3_s	13	developing xylem	INRA717 1-B4	wild type genotype		long day length regimen	long day length regimen	control
ERR2836224	PRJEB29146	SAMEA4969674	ERP111423	ERX2843076	IGA technologies (Udine, Italy)	Illumina HiSeq 2000	SINGLE	Populus tremula x Populus alba	2018-10-25T00:00:00Z	Sample 4_s	13	developing xylem	INRA717 1-B4	wild type genotype		long day length regimen	long day length regimen	control
ERR2836225	PRJEB29146	SAMEA4969675	ERP111423	ERX2843077	IGA technologies (Udine, Italy)	Illumina HiSeq 2000	SINGLE	Populus tremula x Populus alba	2018-10-25T00:00:00Z	Sample 5_s	13	developing xylem	INRA717 1-B4	wild type genotype		long day length regimen	long day length regimen	drought environment
ERR2836226	PRJEB29146	SAMEA4969676	ERP111423	ERX2843078	IGA technologies (Udine, Italy)	Illumina HiSeq 2000	SINGLE	Populus tremula x Populus alba	2018-10-25T00:00:00Z	Sample 6_s	13	developing xylem	INRA717 1-B4	wild type genotype		long day length regimen	long day length regimen	drought environment
ERR2836227	PRJEB29146	SAMEA4969677	ERP111423	ERX2843079	IGA technologies (Udine, Italy)	Illumina HiSeq 2000	SINGLE	Populus tremula x Populus alba	2018-10-25T00:00:00Z	Sample 7_s	13	developing xylem	INRA717 1-B4	wild type genotype		long day length regimen	long day length regimen	drought environment
ERR2836228	PRJEB29146	SAMEA4969678	ERP111423	ERX2843080	IGA technologies (Udine, Italy)	Illumina HiSeq 2000	SINGLE	Populus tremula x Populus alba	2018-10-25T00:00:00Z	Sample 8_s	13	developing xylem	INRA717 1-B4	wild type genotype		long day length regimen	long day length regimen	drought environment
ERR2836229	PRJEB29146	SAMEA4969679	ERP111423	ERX2843081	IGA technologies (Udine, Italy)	Illumina HiSeq 2000	SINGLE	Populus tremula x Populus alba	2018-10-25T00:00:00Z	Sample 10_s	13	developing xylem	INRA717 1-B4	wild type genotype		short day length regimen	short day length regimen	control
ERR2836230	PRJEB29146	SAMEA4969680	ERP111423	ERX2843082	IGA technologies (Udine, Italy)	Illumina HiSeq 2000	SINGLE	Populus tremula x Populus alba	2018-10-25T00:00:00Z	Sample 11_s	13	developing xylem	INRA717 1-B4	wild type genotype		short day length regimen	short day length regimen	control
ERR2836231	PRJEB29146	SAMEA4969681	ERP111423	ERX2843083	IGA technologies (Udine, Italy)	Illumina HiSeq 2000	SINGLE	Populus tremula x Populus alba	2018-10-25T00:00:00Z	Sample 12_s	13	developing xylem	INRA717 1-B4	wild type genotype		short day length regimen	short day length regimen	control
ERR2836232	PRJEB29146	SAMEA4969682	ERP111423	ERX2843084	IGA technologies (Udine, Italy)	Illumina HiSeq 2000	SINGLE	Populus tremula x Populus alba	2018-10-25T00:00:00Z	Sample 13_s	13	developing xylem	INRA717 1-B4	wild type genotype		short day length regimen	short day length regimen	drought environment
ERR2836233	PRJEB29146	SAMEA4969683	ERP111423	ERX2843085	IGA technologies (Udine, Italy)	Illumina HiSeq 2000	SINGLE	Populus tremula x Populus alba	2018-10-25T00:00:00Z	Sample 14_s	13	developing xylem	INRA717 1-B4	wild type genotype		short day length regimen	short day length regimen	drought environment
ERR2836234	PRJEB29146	SAMEA4969684	ERP111423	ERX2843086	IGA technologies (Udine, Italy)	Illumina HiSeq 2000	SINGLE	Populus tremula x Populus alba	2018-10-25T00:00:00Z	Sample 15_s	13	developing xylem	INRA717 1-B4	wild type genotype		short day length regimen	short day length regimen	drought environment
ERR2836235	PRJEB29146	SAMEA4969685	ERP111423	ERX2843087	IGA technologies (Udine, Italy)	Illumina HiSeq 2000	SINGLE	Populus tremula x Populus alba	2018-10-25T00:00:00Z	Sample 16_s	13	developing xylem	INRA717 1-B4	wild type genotype		short day length regimen	short day length regimen	drought environment
ERR2836236	PRJEB29146	SAMEA4969686	ERP111423	ERX2843088	IGA technologies (Udine, Italy)	Illumina HiSeq 2000	SINGLE	Populus tremula x Populus alba	2018-10-25T00:00:00Z	Sample 9_s	13	developing xylem	INRA717 1-B4	wild type genotype		short day length regimen	short day length regimen	control
ERR2836237	PRJEB29146	SAMEA4969687	ERP111423	ERX2843089	IGA technologies (Udine, Italy)	Illumina HiSeq 2000	SINGLE	Populus tremula x Populus alba	2018-10-25T00:00:00Z	Sample 17_s	13	mature xylem	INRA717 1-B4	wild type genotype		long day length regimen	long day length regimen	control
ERR2836238	PRJEB29146	SAMEA4969688	ERP111423	ERX2843090	IGA technologies (Udine, Italy)	Illumina HiSeq 2000	SINGLE	Populus tremula x Populus alba	2018-10-25T00:00:00Z	Sample 18_s	13	mature xylem	INRA717 1-B4	wild type genotype		long day length regimen	long day length regimen	control
ERR2836239	PRJEB29146	SAMEA4969689	ERP111423	ERX2843091	IGA technologies (Udine, Italy)	Illumina HiSeq 2000	SINGLE	Populus tremula x Populus alba	2018-10-25T00:00:00Z	Sample 19_s	13	mature xylem	INRA717 1-B4	wild type genotype		long day length regimen	long day length regimen	control
ERR2836240	PRJEB29146	SAMEA4969690	ERP111423	ERX2843092	IGA technologies (Udine, Italy)	Illumina HiSeq 2000	SINGLE	Populus tremula x Populus alba	2018-10-25T00:00:00Z	Sample 20_s	13	mature xylem	INRA717 1-B4	wild type genotype		long day length regimen	long day length regimen	control
ERR2836241	PRJEB29146	SAMEA4969691	ERP111423	ERX2843093	IGA technologies (Udine, Italy)	Illumina HiSeq 2000	SINGLE	Populus tremula x Populus alba	2018-10-25T00:00:00Z	Sample 21_s	13	mature xylem	INRA717 1-B4	wild type genotype		long day length regimen	long day length regimen	drought environment
ERR2836242	PRJEB29146	SAMEA4969692	ERP111423	ERX2843094	IGA technologies (Udine, Italy)	Illumina HiSeq 2000	SINGLE	Populus tremula x Populus alba	2018-10-25T00:00:00Z	Sample 22_s	13	mature xylem	INRA717 1-B4	wild type genotype		long day length regimen	long day length regimen	drought environment
ERR2836243	PRJEB29146	SAMEA4969693	ERP111423	ERX2843095	IGA technologies (Udine, Italy)	Illumina HiSeq 2000	SINGLE	Populus tremula x Populus alba	2018-10-25T00:00:00Z	Sample 23_s	13	mature xylem	INRA717 1-B4	wild type genotype		long day length regimen	long day length regimen	drought environment
ERR2836244	PRJEB29146	SAMEA4969694	ERP111423	ERX2843096	IGA technologies (Udine, Italy)	Illumina HiSeq 2000	SINGLE	Populus tremula x Populus alba	2018-10-25T00:00:00Z	Sample 24_s	13	mature xylem	INRA717 1-B4	wild type genotype		long day length regimen	long day length regimen	drought environment
ERR2836245	PRJEB29146	SAMEA4969695	ERP111423	ERX2843097	IGA technologies (Udine, Italy)	Illumina HiSeq 2000	SINGLE	Populus tremula x Populus alba	2018-10-25T00:00:00Z	Sample 25_s	13	mature xylem	INRA717 1-B4	wild type genotype		short day length regimen	short day length regimen	control
ERR2836246	PRJEB29146	SAMEA4969696	ERP111423	ERX2843098	IGA technologies (Udine, Italy)	Illumina HiSeq 2000	SINGLE	Populus tremula x Populus alba	2018-10-25T00:00:00Z	Sample 26_s	13	mature xylem	INRA717 1-B4	wild type genotype		short day length regimen	short day length regimen	control
ERR2836247	PRJEB29146	SAMEA4969697	ERP111423	ERX2843099	IGA technologies (Udine, Italy)	Illumina HiSeq 2000	SINGLE	Populus tremula x Populus alba	2018-10-25T00:00:00Z	Sample 27_s	13	mature xylem	INRA717 1-B4	wild type genotype		short day length regimen	short day length regimen	control
ERR2836248	PRJEB29146	SAMEA4969698	ERP111423	ERX2843100	IGA technologies (Udine, Italy)	Illumina HiSeq 2000	SINGLE	Populus tremula x Populus alba	2018-10-25T00:00:00Z	Sample 28_s	13	mature xylem	INRA717 1-B4	wild type genotype		short day length regimen	short day length regimen	control
ERR2836249	PRJEB29146	SAMEA4969699	ERP111423	ERX2843101	IGA technologies (Udine, Italy)	Illumina HiSeq 2000	SINGLE	Populus tremula x Populus alba	2018-10-25T00:00:00Z	Sample 29_s	13	mature xylem	INRA717 1-B4	wild type genotype		short day length regimen	short day length regimen	drought environment
ERR2836250	PRJEB29146	SAMEA4969700	ERP111423	ERX2843102	IGA technologies (Udine, Italy)	Illumina HiSeq 2000	SINGLE	Populus tremula x Populus alba	2018-10-25T00:00:00Z	Sample 30_s	13	mature xylem	INRA717 1-B4	wild type genotype		short day length regimen	short day length regimen	drought environment
ERR2836251	PRJEB29146	SAMEA4969701	ERP111423	ERX2843103	IGA technologies (Udine, Italy)	Illumina HiSeq 2000	SINGLE	Populus tremula x Populus alba	2018-10-25T00:00:00Z	Sample 31_s	13	mature xylem	INRA717 1-B4	wild type genotype		short day length regimen	short day length regimen	drought environment
ERR2836252	PRJEB29146	SAMEA4969702	ERP111423	ERX2843104	IGA technologies (Udine, Italy)	Illumina HiSeq 2000	SINGLE	Populus tremula x Populus alba	2018-10-25T00:00:00Z	Sample 32_s	13	mature xylem	INRA717 1-B4	wild type genotype		short day length regimen	short day length regimen	drought environment
ERR3047700	PRJEB30670	SAMEA5209653	ERP113148	ERX3121240	IGA technologies (Udine, Italy)	Illumina HiSeq 2000	SINGLE	Populus tremula x Populus alba	2019-01-24T00:00:00Z	Sample 1_s	16	developing xylem	INRA717 1-B4	wild type genotype				continuous abscisic acid
ERR3047701	PRJEB30670	SAMEA5209654	ERP113148	ERX3121241	IGA technologies (Udine, Italy)	Illumina HiSeq 2000	SINGLE	Populus tremula x Populus alba	2019-01-24T00:00:00Z	Sample 2_s	16	developing xylem	INRA717 1-B4	wild type genotype				continuous abscisic acid
ERR3047702	PRJEB30670	SAMEA5209655	ERP113148	ERX3121242	IGA technologies (Udine, Italy)	Illumina HiSeq 2000	SINGLE	Populus tremula x Populus alba	2019-01-24T00:00:00Z	Sample 3_s	16	developing xylem	INRA717 1-B4	wild type genotype				continuous abscisic acid
ERR3047703	PRJEB30670	SAMEA5209656	ERP113148	ERX3121243	IGA technologies (Udine, Italy)	Illumina HiSeq 2000	SINGLE	Populus tremula x Populus alba	2019-01-24T00:00:00Z	Sample 4_s	16	developing xylem	INRA717 1-B4	wild type genotype				continuous abscisic acid
ERR3047704	PRJEB30670	SAMEA5209657	ERP113148	ERX3121244	IGA technologies (Udine, Italy)	Illumina HiSeq 2000	SINGLE	Populus tremula x Populus alba	2019-01-24T00:00:00Z	Sample 10_s	16	developing xylem	INRA717 1-B4	wild type genotype				control
ERR3047705	PRJEB30670	SAMEA5209658	ERP113148	ERX3121245	IGA technologies (Udine, Italy)	Illumina HiSeq 2000	SINGLE	Populus tremula x Populus alba	2019-01-24T00:00:00Z	Sample 11_s	16	developing xylem	INRA717 1-B4	wild type genotype				control
ERR3047706	PRJEB30670	SAMEA5209659	ERP113148	ERX3121246	IGA technologies (Udine, Italy)	Illumina HiSeq 2000	SINGLE	Populus tremula x Populus alba	2019-01-24T00:00:00Z	Sample 12_s	16	developing xylem	INRA717 1-B4	wild type genotype				control
ERR3047707	PRJEB30670	SAMEA5209660	ERP113148	ERX3121247	IGA technologies (Udine, Italy)	Illumina HiSeq 2000	SINGLE	Populus tremula x Populus alba	2019-01-24T00:00:00Z	Sample 9_s	16	developing xylem	INRA717 1-B4	wild type genotype				control
ERR3047708	PRJEB30670	SAMEA5209661	ERP113148	ERX3121248	IGA technologies (Udine, Italy)	Illumina HiSeq 2000	SINGLE	Populus tremula x Populus alba	2019-01-24T00:00:00Z	Sample 5_s	16	developing xylem	INRA717 1-B4	wild type genotype				discontinuous abscisic acid
ERR3047709	PRJEB30670	SAMEA5209662	ERP113148	ERX3121249	IGA technologies (Udine, Italy)	Illumina HiSeq 2000	SINGLE	Populus tremula x Populus alba	2019-01-24T00:00:00Z	Sample 6_s	16	developing xylem	INRA717 1-B4	wild type genotype				discontinuous abscisic acid
ERR3047710	PRJEB30670	SAMEA5209663	ERP113148	ERX3121250	IGA technologies (Udine, Italy)	Illumina HiSeq 2000	SINGLE	Populus tremula x Populus alba	2019-01-24T00:00:00Z	Sample 7_s	16	developing xylem	INRA717 1-B4	wild type genotype				discontinuous abscisic acid
ERR3047711	PRJEB30670	SAMEA5209664	ERP113148	ERX3121251	IGA technologies (Udine, Italy)	Illumina HiSeq 2000	SINGLE	Populus tremula x Populus alba	2019-01-24T00:00:00Z	Sample 8_s	16	developing xylem	INRA717 1-B4	wild type genotype				discontinuous abscisic acid
ERR3047712	PRJEB30670	SAMEA5209665	ERP113148	ERX3121252	IGA technologies (Udine, Italy)	Illumina HiSeq 2000	SINGLE	Populus tremula x Populus alba	2019-01-24T00:00:00Z	Sample 13_s	16	mature xylem	INRA717 1-B4	wild type genotype				continuous abscisic acid
ERR3047713	PRJEB30670	SAMEA5209666	ERP113148	ERX3121253	IGA technologies (Udine, Italy)	Illumina HiSeq 2000	SINGLE	Populus tremula x Populus alba	2019-01-24T00:00:00Z	Sample 14_s	16	mature xylem	INRA717 1-B4	wild type genotype				continuous abscisic acid
ERR3047714	PRJEB30670	SAMEA5209667	ERP113148	ERX3121254	IGA technologies (Udine, Italy)	Illumina HiSeq 2000	SINGLE	Populus tremula x Populus alba	2019-01-24T00:00:00Z	Sample 15_s	16	mature xylem	INRA717 1-B4	wild type genotype				continuous abscisic acid
ERR3047715	PRJEB30670	SAMEA5209668	ERP113148	ERX3121255	IGA technologies (Udine, Italy)	Illumina HiSeq 2000	SINGLE	Populus tremula x Populus alba	2019-01-24T00:00:00Z	Sample 16_s	16	mature xylem	INRA717 1-B4	wild type genotype				continuous abscisic acid
ERR3047716	PRJEB30670	SAMEA5209669	ERP113148	ERX3121256	IGA technologies (Udine, Italy)	Illumina HiSeq 2000	SINGLE	Populus tremula x Populus alba	2019-01-24T00:00:00Z	Sample 21_s	16	mature xylem	INRA717 1-B4	wild type genotype				control
ERR3047717	PRJEB30670	SAMEA5209670	ERP113148	ERX3121257	IGA technologies (Udine, Italy)	Illumina HiSeq 2000	SINGLE	Populus tremula x Populus alba	2019-01-24T00:00:00Z	Sample 22_s	16	mature xylem	INRA717 1-B4	wild type genotype				control
ERR3047718	PRJEB30670	SAMEA5209671	ERP113148	ERX3121258	IGA technologies (Udine, Italy)	Illumina HiSeq 2000	SINGLE	Populus tremula x Populus alba	2019-01-24T00:00:00Z	Sample 23_s	16	mature xylem	INRA717 1-B4	wild type genotype				control
ERR3047719	PRJEB30670	SAMEA5209672	ERP113148	ERX3121259	IGA technologies (Udine, Italy)	Illumina HiSeq 2000	SINGLE	Populus tremula x Populus alba	2019-01-24T00:00:00Z	Sample 24_s	16	mature xylem	INRA717 1-B4	wild type genotype				control
ERR3047720	PRJEB30670	SAMEA5209673	ERP113148	ERX3121260	IGA technologies (Udine, Italy)	Illumina HiSeq 2000	SINGLE	Populus tremula x Populus alba	2019-01-24T00:00:00Z	Sample 17_s	16	mature xylem	INRA717 1-B4	wild type genotype				discontinuous abscisic acid
ERR3047721	PRJEB30670	SAMEA5209674	ERP113148	ERX3121261	IGA technologies (Udine, Italy)	Illumina HiSeq 2000	SINGLE	Populus tremula x Populus alba	2019-01-24T00:00:00Z	Sample 18_s	16	mature xylem	INRA717 1-B4	wild type genotype				discontinuous abscisic acid
ERR3047722	PRJEB30670	SAMEA5209675	ERP113148	ERX3121262	IGA technologies (Udine, Italy)	Illumina HiSeq 2000	SINGLE	Populus tremula x Populus alba	2019-01-24T00:00:00Z	Sample 19_s	16	mature xylem	INRA717 1-B4	wild type genotype				discontinuous abscisic acid
ERR3047723	PRJEB30670	SAMEA5209676	ERP113148	ERX3121263	IGA technologies (Udine, Italy)	Illumina HiSeq 2000	SINGLE	Populus tremula x Populus alba	2019-01-24T00:00:00Z	Sample 20_s	16	mature xylem	INRA717 1-B4	wild type genotype				discontinuous abscisic acid
SRR2042506	PRJNA284622	SAMN03704894	SRP058772	SRX1040783	USDA FOREST SERVICE	Illumina HiSeq 2000	SINGLE	Populus tremula x Populus alba	2015-08-01T00:00:00Z	ATG301C	6 months	Normal_Wood_side_A	Populus tremula x P. alba INRA 717 1B4	wild-type	NoGA
SRR2042507	PRJNA284622	SAMN03704895	SRP058772	SRX1040784	USDA FOREST SERVICE	Illumina HiSeq 2000	SINGLE	Populus tremula x Populus alba	2015-08-01T00:00:00Z	ATG301D	6 months	Tension_Wood	Populus tremula x P. alba INRA 717 1B4	wild-type	GA
SRR2042511	PRJNA284622	SAMN03704899	SRP058772	SRX1040788	USDA FOREST SERVICE	Illumina HiSeq 2000	SINGLE	Populus tremula x Populus alba	2015-08-01T00:00:00Z	ATG302A	6 months	Normal_Wood_side_B	Populus tremula x P. alba INRA 717 1B4	wild-type	NoGA
SRR2042518	PRJNA284622	SAMN03704906	SRP058772	SRX1040795	USDA FOREST SERVICE	Illumina HiSeq 2000	SINGLE	Populus tremula x Populus alba	2015-08-01T00:00:00Z	ATG303A	6 months	Normal_Wood_side_B	Populus tremula x P. alba INRA 717 1B4	wild-type	GA
SRR2042519	PRJNA284622	SAMN03704907	SRP058772	SRX1040796	USDA FOREST SERVICE	Illumina HiSeq 2000	SINGLE	Populus tremula x Populus alba	2015-08-01T00:00:00Z	ATG303B	6 months	Normal_Wood_side_B	Populus tremula x P. alba INRA 717 1B4	wild-type	GA
SRR2042520	PRJNA284622	SAMN03704908	SRP058772	SRX1040797	USDA FOREST SERVICE	Illumina HiSeq 2000	SINGLE	Populus tremula x Populus alba	2015-08-01T00:00:00Z	ATG303C	6 months	Tension_Wood	Populus tremula x P. alba INRA 717 1B4	wild-type	GA
SRR2042521	PRJNA284622	SAMN03704909	SRP058772	SRX1040798	USDA FOREST SERVICE	Illumina HiSeq 2000	SINGLE	Populus tremula x Populus alba	2015-08-01T00:00:00Z	ATG303D	6 months	Normal_Wood_side_A	Populus tremula x P. alba INRA 717 1B4	wild-type	GA
SRR2042522	PRJNA284622	SAMN03704910	SRP058772	SRX1040799	USDA FOREST SERVICE	Illumina HiSeq 2000	SINGLE	Populus tremula x Populus alba	2015-08-01T00:00:00Z	ATG303E	6 months	Normal_Wood_side_A	Populus tremula x P. alba INRA 717 1B4	wild-type	GA
SRR2042523	PRJNA284622	SAMN03704911	SRP058772	SRX1040800	USDA FOREST SERVICE	Illumina HiSeq 2000	SINGLE	Populus tremula x Populus alba	2015-08-01T00:00:00Z	ATG303F	6 months	Tension_Wood	Populus tremula x P. alba INRA 717 1B4	wild-type	NoGA
SRR2042524	PRJNA284622	SAMN03704912	SRP058772	SRX1040801	USDA FOREST SERVICE	Illumina HiSeq 2000	SINGLE	Populus tremula x Populus alba	2015-08-01T00:00:00Z	ATG304A	6 months	Opposite_Wood	Populus tremula x P. alba INRA 717 1B4	wild-type	NoGA
SRR2042526	PRJNA284622	SAMN03704914	SRP058772	SRX1040803	USDA FOREST SERVICE	Illumina HiSeq 2000	SINGLE	Populus tremula x Populus alba	2015-08-01T00:00:00Z	ATG304C	6 months	Opposite_Wood	Populus tremula x P. alba INRA 717 1B4	wild-type	GA
SRR2042528	PRJNA284622	SAMN03704916	SRP058772	SRX1040805	USDA FOREST SERVICE	Illumina HiSeq 2000	SINGLE	Populus tremula x Populus alba	2015-08-01T00:00:00Z	ATG304E	6 months	Opposite_Wood	Populus tremula x P. alba INRA 717 1B4	wild-type	GA
SRR2042537	PRJNA284622	SAMN03704925	SRP058772	SRX1040814	USDA FOREST SERVICE	Illumina HiSeq 2000	SINGLE	Populus tremula x Populus alba	2015-08-01T00:00:00Z	VFAG01B	6 months	Opposite_Wood	Populus tremula x P. alba INRA 717 1B4	wild-type	NoGA
SRR2042538	PRJNA284622	SAMN03704926	SRP058772	SRX1040815	USDA FOREST SERVICE	Illumina HiSeq 2000	SINGLE	Populus tremula x Populus alba	2015-08-01T00:00:00Z	VFAG01C	6 months	Normal_Wood_side_A	Populus tremula x P. alba INRA 717 1B4	wild-type	NoGA
SRR2042541	PRJNA284622	SAMN03704929	SRP058772	SRX1040818	USDA FOREST SERVICE	Illumina HiSeq 2000	SINGLE	Populus tremula x Populus alba	2015-08-01T00:00:00Z	VFAG01F	6 months	Tension_Wood	Populus tremula x P. alba INRA 717 1B4	wild-type	NoGA
SRR2042542	PRJNA284622	SAMN03704930	SRP058772	SRX1040819	USDA FOREST SERVICE	Illumina HiSeq 2000	SINGLE	Populus tremula x Populus alba	2015-08-01T00:00:00Z	VFAG02A	6 months	Tension_Wood	Populus tremula x P. alba INRA 717 1B4	wild-type	NoGA
SRR2042545	PRJNA284622	SAMN03704933	SRP058772	SRX1040822	USDA FOREST SERVICE	Illumina HiSeq 2000	SINGLE	Populus tremula x Populus alba	2015-08-01T00:00:00Z	VFAG02D	6 months	Normal_Wood_side_B	Populus tremula x P. alba INRA 717 1B4	wild-type	NoGA
SRR2042547	PRJNA284622	SAMN03704935	SRP058772	SRX1040824	USDA FOREST SERVICE	Illumina HiSeq 2000	SINGLE	Populus tremula x Populus alba	2015-08-01T00:00:00Z	VFAG02F	6 months	Normal_Wood_side_A	Populus tremula x P. alba INRA 717 1B4	wild-type	NoGA
SRR2042549	PRJNA284622	SAMN03704937	SRP058772	SRX1040826	USDA FOREST SERVICE	Illumina HiSeq 2000	SINGLE	Populus tremula x Populus alba	2015-08-01T00:00:00Z	VFAG03B	6 months	Opposite_Wood	Populus tremula x P. alba INRA 717 1B4	wild-type	NoGA
SRR2042559	PRJNA284622	SAMN03704947	SRP058772	SRX1040836	USDA FOREST SERVICE	Illumina HiSeq 2000	SINGLE	Populus tremula x Populus alba	2015-08-01T00:00:00Z	VFAG04F	6 months	Normal_Wood_side_B	Populus tremula x P. alba INRA 717 1B4	wild-type	NoGA
SRR2076097	PRJNA275366	SAMN03343988	SRP059838	SRX1071051	UNIVERSITY OF GEORGIA	Illumina HiSeq 2000	PAIRED	Populus tremula x Populus alba	2015-06-26T00:00:00Z		1 year	xylem	717-1B4	wild type	control
SRR3027640	PRJNA275366	SAMN04347360	SRP059838	SRX1488701	UNIVERSITY OF GEORGIA	Illumina HiSeq 2000	PAIRED	Populus tremula x Populus alba	2015-06-26T00:00:00Z	WT-X-0DF_rep2	1 year	xylem	717-1B4	wild type	control
SRR3027641	PRJNA275366	SAMN04347361	SRP059838	SRX1488702	UNIVERSITY OF GEORGIA	Illumina HiSeq 2000	PAIRED	Populus tremula x Populus alba	2015-06-26T00:00:00Z	WT-X-0DF_rep3	1 year	xylem	717-1B4	wild type	control
SRR3027642	PRJNA275366	SAMN04347362	SRP059838	SRX1488703	UNIVERSITY OF GEORGIA	Illumina HiSeq 2000	PAIRED	Populus tremula x Populus alba	2015-06-26T00:00:00Z	WT-X-50DF_rep1	1 year	xylem	717-1B4	wild type	50% defoliation
SRR3027643	PRJNA275366	SAMN04347363	SRP059838	SRX1488704	UNIVERSITY OF GEORGIA	Illumina HiSeq 2000	PAIRED	Populus tremula x Populus alba	2015-06-26T00:00:00Z	WT-X-50DF_rep2	1 year	xylem	717-1B4	wild type	50% defoliation
SRR3027644	PRJNA275366	SAMN04347364	SRP059838	SRX1488705	UNIVERSITY OF GEORGIA	Illumina HiSeq 2000	PAIRED	Populus tremula x Populus alba	2015-06-26T00:00:00Z	WT-X-50DF_rep3	1 year	xylem	717-1B4	wild type	50% defoliation
SRR3975578	PRJNA335737	SAMN05452979	SRP080128	SRX1985067	GEO	Illumina HiSeq 2000	SINGLE	Populus tremula x Populus alba	2017-07-31T00:00:00Z			Poplar inner bark
SRR3975579	PRJNA335737	SAMN05452978	SRP080128	SRX1985068	GEO	Illumina HiSeq 2000	SINGLE	Populus tremula x Populus alba	2017-07-31T00:00:00Z			Poplar inner bark
SRR3975580	PRJNA335737	SAMN05452977	SRP080128	SRX1985069	GEO	Illumina HiSeq 2000	SINGLE	Populus tremula x Populus alba	2017-07-31T00:00:00Z			Poplar inner bark
SRR3975581	PRJNA335737	SAMN05452990	SRP080128	SRX1985070	GEO	Illumina HiSeq 2000	SINGLE	Populus tremula x Populus alba	2017-07-31T00:00:00Z			Poplar inner bark
SRR3975586	PRJNA335737	SAMN05452985	SRP080128	SRX1985075	GEO	Illumina HiSeq 2000	SINGLE	Populus tremula x Populus alba	2017-07-31T00:00:00Z			Poplar inner bark
SRR3975587	PRJNA335737	SAMN05452984	SRP080128	SRX1985076	GEO	Illumina HiSeq 2000	SINGLE	Populus tremula x Populus alba	2017-07-31T00:00:00Z			Poplar inner bark
SRR3975588	PRJNA335737	SAMN05452983	SRP080128	SRX1985077	GEO	Illumina HiSeq 2000	SINGLE	Populus tremula x Populus alba	2017-07-31T00:00:00Z			Poplar inner bark
SRR5944879	PRJNA398515	SAMN07511606	SRP115696	SRX3103243	FOREST SERVICE	Illumina HiSeq 4000	SINGLE	Populus tremula x Populus alba	2017-08-18T00:00:00Z	AGSG005_56_S52_L005_R1_001	48hr	Opposite wood	INRA 717-1B4		48hr
SRR5944878	PRJNA398515	SAMN07511607	SRP115696	SRX3103244	FOREST SERVICE	Illumina HiSeq 4000	SINGLE	Populus tremula x Populus alba	2017-08-18T00:00:00Z	AGSG006_63_S58_L006_R1_001	2hr	Tension wood	INRA 717-1B4		2hr
SRR5944877	PRJNA398515	SAMN07511608	SRP115696	SRX3103245	FOREST SERVICE	Illumina HiSeq 4000	SINGLE	Populus tremula x Populus alba	2017-08-18T00:00:00Z	AGSG012_28_S37_L004_R1_001	24hr	Opposite wood	INRA 717-1B4		24hr
SRR5944876	PRJNA398515	SAMN07511602	SRP115696	SRX3103246	FOREST SERVICE	Illumina HiSeq 4000	SINGLE	Populus tremula x Populus alba	2017-08-18T00:00:00Z	AGSG004_48_S44_L004_R1_001	8hr	Opposite wood	INRA 717-1B4		8hr
SRR5944875	PRJNA398515	SAMN07511603	SRP115696	SRX3103247	FOREST SERVICE	Illumina HiSeq 4000	SINGLE	Populus tremula x Populus alba	2017-08-18T00:00:00Z	AGSG005_49_S45_L005_R1_001	8hr	Tension wood	INRA 717-1B4		8hr
SRR5944874	PRJNA398515	SAMN07511604	SRP115696	SRX3103248	FOREST SERVICE	Illumina HiSeq 4000	SINGLE	Populus tremula x Populus alba	2017-08-18T00:00:00Z	AGSG005_50_S46_L005_R1_001	8hr	Opposite wood	INRA 717-1B4		8hr
SRR5944873	PRJNA398515	SAMN07511605	SRP115696	SRX3103249	FOREST SERVICE	Illumina HiSeq 4000	SINGLE	Populus tremula x Populus alba	2017-08-18T00:00:00Z	AGSG005_55_S51_L005_R1_001	48hr	Tension wood	INRA 717-1B4		48hr
SRR5944872	PRJNA398515	SAMN07511588	SRP115696	SRX3103250	FOREST SERVICE	Illumina HiSeq 4000	SINGLE	Populus tremula x Populus alba	2017-08-18T00:00:00Z	AGSG003_29_S26_L003_R1_001	96hr	Tension wood	INRA 717-1B4		96hr
SRR5944871	PRJNA398515	SAMN07511589	SRP115696	SRX3103251	FOREST SERVICE	Illumina HiSeq 4000	SINGLE	Populus tremula x Populus alba	2017-08-18T00:00:00Z	AGSG003_30_S27_L003_R1_001	96hr	Opposite wood	INRA 717-1B4		96hr
SRR5944870	PRJNA398515	SAMN07511586	SRP115696	SRX3103252	FOREST SERVICE	Illumina HiSeq 4000	SINGLE	Populus tremula x Populus alba	2017-08-18T00:00:00Z	AGSG003_26_S24_L003_R1_001	336hr	Opposite wood	INRA 717-1B4		336hr
SRR5944869	PRJNA398515	SAMN07511587	SRP115696	SRX3103253	FOREST SERVICE	Illumina HiSeq 4000	SINGLE	Populus tremula x Populus alba	2017-08-18T00:00:00Z	AGSG003_27_S25_L003_R1_001	24hr	Tension wood	INRA 717-1B4		24hr
SRR5944868	PRJNA398515	SAMN07511584	SRP115696	SRX3103254	FOREST SERVICE	Illumina HiSeq 4000	SINGLE	Populus tremula x Populus alba	2017-08-18T00:00:00Z	AGSG002_24_S22_L002_R1_001	8hr	Opposite wood	INRA 717-1B4		8hr
SRR5944867	PRJNA398515	SAMN07511585	SRP115696	SRX3103255	FOREST SERVICE	Illumina HiSeq 4000	SINGLE	Populus tremula x Populus alba	2017-08-18T00:00:00Z	AGSG003_25_S23_L003_R1_001	336hr	Tension wood	INRA 717-1B4		336hr
SRR5944866	PRJNA398515	SAMN07511582	SRP115696	SRX3103256	FOREST SERVICE	Illumina HiSeq 4000	SINGLE	Populus tremula x Populus alba	2017-08-18T00:00:00Z	AGSG002_22_S20_L002_R1_001	96hr	Opposite wood	INRA 717-1B4		96hr
SRR5944865	PRJNA398515	SAMN07511583	SRP115696	SRX3103257	FOREST SERVICE	Illumina HiSeq 4000	SINGLE	Populus tremula x Populus alba	2017-08-18T00:00:00Z	AGSG002_23_S21_L002_R1_001	8hr	Tension wood	INRA 717-1B4		8hr
SRR5944864	PRJNA398515	SAMN07511590	SRP115696	SRX3103258	FOREST SERVICE	Illumina HiSeq 4000	SINGLE	Populus tremula x Populus alba	2017-08-18T00:00:00Z	AGSG003_31_S28_L003_R1_001	2hr	Tension wood	INRA 717-1B4		2hr
SRR5944863	PRJNA398515	SAMN07511591	SRP115696	SRX3103259	FOREST SERVICE	Illumina HiSeq 4000	SINGLE	Populus tremula x Populus alba	2017-08-18T00:00:00Z	AGSG003_32_S29_L003_R1_001	2hr	Opposite wood	INRA 717-1B4		2hr
SRR5944862	PRJNA398515	SAMN07511576	SRP115696	SRX3103260	FOREST SERVICE	Illumina HiSeq 4000	SINGLE	Populus tremula x Populus alba	2017-08-18T00:00:00Z	AGSG001_11_S10_L001_R1_001	48hr	Tension wood	INRA 717-1B4		48hr
SRR5944861	PRJNA398515	SAMN07511577	SRP115696	SRX3103261	FOREST SERVICE	Illumina HiSeq 4000	SINGLE	Populus tremula x Populus alba	2017-08-18T00:00:00Z	AGSG001_12_S11_L001_R1_001	48hr	Opposite wood	INRA 717-1B4		48hr
SRR5944860	PRJNA398515	SAMN07511578	SRP115696	SRX3103262	FOREST SERVICE	Illumina HiSeq 4000	SINGLE	Populus tremula x Populus alba	2017-08-18T00:00:00Z	AGSG002_15_S14_L002_R1_001	24hr	Tension wood	INRA 717-1B4		24hr
SRR5944859	PRJNA398515	SAMN07511579	SRP115696	SRX3103263	FOREST SERVICE	Illumina HiSeq 4000	SINGLE	Populus tremula x Populus alba	2017-08-18T00:00:00Z	AGSG002_16_S15_L002_R1_001	24hr	Opposite wood	INRA 717-1B4		24hr
SRR5944858	PRJNA398515	SAMN07511572	SRP115696	SRX3103264	FOREST SERVICE	Illumina HiSeq 4000	SINGLE	Populus tremula x Populus alba	2017-08-18T00:00:00Z	AGSG001_1_S1_L001_R1_001	48hr	Tension wood	INRA 717-1B4		48hr
SRR5944857	PRJNA398515	SAMN07511573	SRP115696	SRX3103265	FOREST SERVICE	Illumina HiSeq 4000	SINGLE	Populus tremula x Populus alba	2017-08-18T00:00:00Z	AGSG001_2_S2_L001_R1_001	48hr	Opposite wood	INRA 717-1B4		48hr
SRR5944856	PRJNA398515	SAMN07511574	SRP115696	SRX3103266	FOREST SERVICE	Illumina HiSeq 4000	SINGLE	Populus tremula x Populus alba	2017-08-18T00:00:00Z	AGSG001_9_S8_L001_R1_001	0hr	Normal wood	INRA 717-1B4		0hr
SRR5944855	PRJNA398515	SAMN07511575	SRP115696	SRX3103267	FOREST SERVICE	Illumina HiSeq 4000	SINGLE	Populus tremula x Populus alba	2017-08-18T00:00:00Z	AGSG001_10_S9_L001_R1_001	0hr	Normal wood	INRA 717-1B4		0hr
SRR5944854	PRJNA398515	SAMN07511580	SRP115696	SRX3103268	FOREST SERVICE	Illumina HiSeq 4000	SINGLE	Populus tremula x Populus alba	2017-08-18T00:00:00Z	AGSG002_20_S18_L002_R1_001	96hr	Opposite wood	INRA 717-1B4		96hr
SRR5944853	PRJNA398515	SAMN07511581	SRP115696	SRX3103269	FOREST SERVICE	Illumina HiSeq 4000	SINGLE	Populus tremula x Populus alba	2017-08-18T00:00:00Z	AGSG002_21_S19_L002_R1_001	96hr	Tension wood	INRA 717-1B4		96hr
SRR5944852	PRJNA398515	SAMN07511595	SRP115696	SRX3103270	FOREST SERVICE	Illumina HiSeq 4000	SINGLE	Populus tremula x Populus alba	2017-08-18T00:00:00Z	AGSG004_38_S35_L004_R1_001	2hr	Opposite wood	INRA 717-1B4		2hr
SRR5944851	PRJNA398515	SAMN07511594	SRP115696	SRX3103271	FOREST SERVICE	Illumina HiSeq 4000	SINGLE	Populus tremula x Populus alba	2017-08-18T00:00:00Z	AGSG004_37_S34_L004_R1_001	2hr	Tension wood	INRA 717-1B4		2hr
SRR5944850	PRJNA398515	SAMN07511593	SRP115696	SRX3103272	FOREST SERVICE	Illumina HiSeq 4000	SINGLE	Populus tremula x Populus alba	2017-08-18T00:00:00Z	AGSG003_36_S33_L003_R1_001	336hr	Opposite wood	INRA 717-1B4		336hr
SRR5944849	PRJNA398515	SAMN07511592	SRP115696	SRX3103273	FOREST SERVICE	Illumina HiSeq 4000	SINGLE	Populus tremula x Populus alba	2017-08-18T00:00:00Z	AGSG003_35_S32_L003_R1_001	336hr	Tension wood	INRA 717-1B4		336hr
SRR5944848	PRJNA398515	SAMN07511599	SRP115696	SRX3103274	FOREST SERVICE	Illumina HiSeq 4000	SINGLE	Populus tremula x Populus alba	2017-08-18T00:00:00Z	AGSG004_45_S41_L004_R1_001	0hr	Normal wood	INRA 717-1B4		0hr
SRR5944847	PRJNA398515	SAMN07511598	SRP115696	SRX3103275	FOREST SERVICE	Illumina HiSeq 4000	SINGLE	Populus tremula x Populus alba	2017-08-18T00:00:00Z	AGSG004_43_S39_L004_R1_001	0hr	Normal wood	INRA 717-1B4		0hr
SRR5944846	PRJNA398515	SAMN07511597	SRP115696	SRX3103276	FOREST SERVICE	Illumina HiSeq 4000	SINGLE	Populus tremula x Populus alba	2017-08-18T00:00:00Z	AGSG004_40_S37_L004_R1_001	24hr	Opposite wood	INRA 717-1B4		24hr
SRR5944845	PRJNA398515	SAMN07511596	SRP115696	SRX3103277	FOREST SERVICE	Illumina HiSeq 4000	SINGLE	Populus tremula x Populus alba	2017-08-18T00:00:00Z	AGSG004_39_S36_L004_R1_001	24hr	Tension wood	INRA 717-1B4		24hr
SRR5944844	PRJNA398515	SAMN07511601	SRP115696	SRX3103278	FOREST SERVICE	Illumina HiSeq 4000	SINGLE	Populus tremula x Populus alba	2017-08-18T00:00:00Z	AGSG004_47_S43_L004_R1_001	8hr	Tension wood	INRA 717-1B4		8hr
SRR5944843	PRJNA398515	SAMN07511600	SRP115696	SRX3103279	FOREST SERVICE	Illumina HiSeq 4000	SINGLE	Populus tremula x Populus alba	2017-08-18T00:00:00Z	AGSG004_46_S42_L004_R1_001	0hr	Normal wood	INRA 717-1B4		0hr

## Sheet: Table S3
Table S3. Genes and their Pearson correlation coefficients with PtaSULTR3.2a and PtaSULTR3.4a. Genes known to be associated with lignin biosynthesis, C1 metabolism or their upstream transcription factors (TFs) used in Figure 8B are noted in column D.
Gene model	SULTR3.2a	SULTR3.4a	Group	Name	V3	Uniprot Description	UniprotBestHit	Araport11	Araport11 Description
PtXaTreH.03G041400	0.210367	1		SULTR3.4a	Potri.003G056200	Probable sulfate transporter 3.4	sp|Q9LW86|SUT34_ARATH	AT3G15990.1	sulfate transporter 3%3B4
PtXaTreH.01G151500	0.13346	0.909217		SULTR3.4b	Potri.001G179400	Probable sulfate transporter 3.4	sp|Q9LW86|SUT34_ARATH	AT3G15990.1	sulfate transporter 3%3B4
PtXaTreH.06G226000	0.251457	0.890428		AHA5 (energizing electrochemical gradients of protons across the plasma membrane for nutrient transport)	Potri.006G275000	Plasma membrane ATPase 4	sp|Q03194|PMA4_NICPL	AT2G24520.2	plasma membrane H+-ATPase
PtXaTreH.09G095000	0.32659	0.877218		DUF2775	Potri.009G114400			AT1G49310.1	transmembrane protein
PtXaTreH.14G135600	0.284449	0.87278			Potri.014G167700			AT2G04480.1	hypothetical protein
PtXaTreH.10G205000	0.301783	0.872313			Potri.010G244100			AT3G11760.1	structural maintenance of chromosomes flexible hinge domain protein
PtXaTreH.09G094900	0.297508	0.869379		cell wall enlargement/pectin OE affects seed development, protein storage vacuoles and lipid vesicles morphology and function	Potri.009G114300	BURP domain protein USPL1	sp|Q9XI99|USPL1_ARATH	AT1G49320.1	unknown seed protein like 1
PtXaTreH.16G104400	0.341235	0.863333		DUF567	Potri.016G130800	Protein LURP-one-related 15	sp|Q9LZX1|LOR15_ARATH	AT5G01750.2	LURP-one-like protein (DUF567)
PtXaTreH.14G058400	0.261846	0.859247		TCP (root architecture and ROS)	Potri.014G078500	Transcription factor TCP9	sp|O64647|TCP9_ARATH	AT2G45680.1	TCP family transcription factor
PtXaTreH.12G077000	0.247006	0.856417			Potri.012G102400	Chitinase 2	sp|Q7M443|CHIT2_TULSB
PtXaTreH.10G081100	0.205889	0.855736		bHLH (lateral root)	Potri.008G142700	Transcription factor bHLH111	sp|Q9FYJ6|BH111_ARATH	AT1G31050.1	basic helix-loop-helix (bHLH) DNA-binding superfamily protein
PtXaTreH.16G104300	0.26687	0.855542		DUF567	Potri.016G130700	Protein LURP-one-related 15	sp|Q9LZX1|LOR15_ARATH	AT5G01750.2	LURP-one-like protein (DUF567)
PtXaTreH.06G085900	0.240006	0.853737		AUX1 (lateral root)	Potri.006G098300	Auxin transporter-like protein 2	sp|Q9FEL7|LAX2_MEDTR	AT2G38120.1	Transmembrane amino acid transporter family protein
PtXaTreH.16G104600	0.341921	0.852963		DUF567	Potri.016G130700	Protein LURP-one-related 15	sp|Q9LZX1|LOR15_ARATH	AT5G01750.2	LURP-one-like protein (DUF567)
PtXaTreH.09G081000	0.171142	0.849604			Potri.014G024300	Uncharacterized protein At4g06744	sp|Q8W3M4|Y4744_ARATH	AT4G06744.1	Leucine-rich repeat (LRR) family protein
PtXaTreH.18G087100	0.197983	0.849308			Potri.018G112000	Class V chitinase CHIT5a	sp|A0A072VEP0|CHT5A_MEDTR	AT4G19810.2	Glycosyl hydrolase family protein with chitinase insertion domain-containing protein
PtXaTreH.17G130400	0.349578	0.848879			Potri.017G152800	Protein NRT1/ PTR FAMILY 5.8	sp|Q9LFR1|PTR50_ARATH	AT5G14940.1	Major facilitator superfamily protein
PtXaTreH.05G049100	0.224124	0.845495		AAP2, phloem localized	Potri.005G068900	Amino acid permease 2	sp|Q38967|AAP2_ARATH	AT5G09220.1	amino acid permease 2
PtXaTreH.05G181300	-0.0100987	0.845388		PAP10	Potri.005G233400	Purple acid phosphatase 2	sp|Q9SDZ9|PPAF2_IPOBA	AT2G16430.2	purple acid phosphatase 10
PtXaTreH.01G104600	-0.00789221	0.844271		Pi starvation sensitive	Potri.001G124200	Putative glycerol-3-phosphate transporter 1	sp|Q9C5L3|GLPT1_ARATH	AT3G47420.3	putative glycerol-3-phosphate transporter 1
PtXaTreH.10G107800	0.236667	0.843862		MYB, HHO3/NIGT1, hub in nutrient signaling network associated with N and Pi	Potri.010G128900	Transcription factor HHO3	sp|Q9FPE8|HHO3_ARATH	AT1G25550.1	myb-like transcription factor family protein
PtXaTreH.02G115000	0.202057	0.842968			Potri.002G135400			AT2G44600.1	hypothetical protein
PtXaTreH.06G112900	0.237625	0.842166			Potri.006G129800			AT2G42760.1	DUF1685 family protein
PtXaTreH.15G055300	0.101572	0.841354			Potri.015G070900	Protein JINGUBANG	sp|O48716|JGB_ARATH	AT5G50120.1	Transducin/WD40 repeat-like superfamily protein
PtXaTreH.09G099500	0.158859	0.84131			Potri.T171900	Protein HYPER-SENSITIVITY-RELATED 4	sp|Q8VZG2|HSR4_ARATH	AT3G50930.1	cytochrome BC1 synthesi
PtXaTreH.03G088200	0.110473	0.839885		Pi starvation sensitive	Potri.003G109300	Putative glycerol-3-phosphate transporter 1	sp|Q9C5L3|GLPT1_ARATH	AT3G47420.3	putative glycerol-3-phosphate transporter 1
PtXaTreH.07G100600	0.275497	0.839508		receptor protein kinase-related	Potri.007G120500	Cysteine-rich repeat secretory protein 38	sp|Q9LRJ9|CRR38_ARATH	AT3G22060.1	Receptor-like protein kinase-related family protein
PtXaTreH.06G139700	0.273999	0.838243			Potri.006G165900	Plasma membrane ATPase 4	sp|Q03194|PMA4_NICPL	AT4G30190.1	H[+]-ATPase 2
PtXaTreH.18G067400	0.354839	0.836977		AHA1	Potri.018G090300	Plasma membrane ATPase 4	sp|Q03194|PMA4_NICPL	AT2G18960.1	H[+]-ATPase 1
PtXaTreH.08G077700	0.294262	0.834901			Potri.008G097200	Probable 6-phosphogluconolactonase 1	sp|Q9LMX8|6PGL1_ARATH	AT1G13700.3	6-phosphogluconolactonase 1
PtXaTreH.01G364700	0.150414	0.834882		WRKY	Potri.001G460600	Probable WRKY transcription factor 14	sp|Q9SA80|WRK14_ARATH	AT1G30650.1	WRKY DNA-binding protein 14
PtXaTreH.18G080800	0.0559344	0.833728			Potri.018G104700	Shikimate O-hydroxycinnamoyltransferase	sp|Q8GSM7|HST_TOBAC	AT5G48930.1	hydroxycinnamoyl-CoA shikimate/quinate hydroxycinnamoyl transferase
PtXaTreH.06G209600	0.210658	0.832613		SPAX, Pi starvation sensitive	Potri.006G253400	SPX domain-containing protein 1	sp|Q8LBH4|SPX1_ARATH	AT2G26660.1	SPX domain-containing protein 2 (SPX2)
PtXaTreH.09G092200	0.165244	0.832512			Potri.009G110800	Hemoglobin-2	sp|P23244|HBP2_CASGL	AT2G16060.1	hemoglobin 1
PtXaTreH.03G075100	0.246635	0.832047		RLK-Pelle_L-LEC	Potri.003G094700	L-type lectin-domain containing receptor kinase IX.1	sp|Q9LXA5|LRK91_ARATH	AT5G10530.1	Concanavalin A-like lectin protein kinase family protein
PtXaTreH.09G062200	0.272783	0.831586			Potri.009G061100	Protein DETOXIFICATION 43	sp|Q9SFB0|DTX43_ARATH	AT3G08040.1	MATE efflux family protein
PtXaTreH.16G111900	0.188756	0.831549			Potri.016G139700	Acid phosphatase 1	sp|P27061|PPA1_SOLLC	AT2G38600.2	HAD superfamily%2C subfamily IIIB acid phosphatase
PtXaTreH.04G176700	0.251584	0.830508			Potri.004G225900	KH domain-containing protein At1g09660/At1g09670	sp|Q8GWR3|QKIL5_ARATH	AT1G09660.3	RNA-binding KH domain-containing protein
PtXaTreH.13G107500	0.297728	0.828587			Potri.013G133200			AT4G28260.2	acyl-UDP-N-acetylglucosamine O-acyltransferase
PtXaTreH.01G357500	0.128559	0.828467		Trihelix	Potri.001G454500	Trihelix transcription factor GT-2	sp|Q39117|TGT2_ARATH	AT1G76890.2	Duplicated homeodomain-like superfamily protein
PtXaTreH.18G087300	0.220372	0.825819			Potri.018G112000	Class V chitinase CHIT5b	sp|A0A072UR65|CHT5B_MEDTR	AT4G19810.2	Glycosyl hydrolase family protein with chitinase insertion domain-containing protein
PtXaTreH.16G106800	0.290786	0.823379		CAMK_CAMKL-CHK1	Potri.016G133900	CBL-interacting serine/threonine-protein kinase 14	sp|Q9LZW4|CIPKE_ARATH	AT5G01820.1	serine/threonine protein kinase 1
PtXaTreH.08G107700	0.289074	0.82247			Potri.008G130100	Nudix hydrolase 25	sp|Q9C6Z2|NUD25_ARATH	AT1G30110.2	nudix hydrolase homolog 25
PtXaTreH.16G104100	0.464823	0.821858			Potri.016G130500	Protein LURP-one-related 15	sp|Q9LZX1|LOR15_ARATH	AT5G01750.2	LURP-one-like protein (DUF567)
PtXaTreH.15G065700	0.233099	0.821605			Potri.015G083200	Ferric reduction oxidase 8, mitochondrial	sp|Q8VY13|FRO8_ARATH	AT5G50160.1	ferric reduction oxidase 8
PtXaTreH.03G011000	0.228426	0.821219			Potri.003G018000	Pentatricopeptide repeat-containing protein At2g22410, mitochondrial	sp|Q9SJZ3|PP169_ARATH	AT2G22410.1	SLOW GROWTH 1
PtXaTreH.08G065200	0.106213	0.820331			Potri.008G083100	Zinc transporter 1	sp|O81123|ZIP1_ARATH	AT3G12750.1	zinc transporter 1 precursor
PtXaTreH.02G092600	0.253281	0.81984			Potri.002G108100	Uncharacterized protein At5g65660	sp|Q9LSK9|Y5566_ARATH	AT5G65660.1	hydroxyproline-rich glycoprotein family protein
PtXaTreH.08G142500	0.188848	0.819209		PHO1	Potri.008G169400	Phosphate transporter PHO1	sp|Q8S403|PHO1_ARATH	AT3G23430.1	phosphate 1
PtXaTreH.07G074200	0.0993341	0.818547		SULTR2.1b	Potri.007G088700	Sulfate transporter 2.1	sp|O04722|SUT21_ARATH	AT5G10180.1	slufate transporter 2%3B1
PtXaTreH.04G167500	0.31283	0.818119			Potri.004G212900			AT3G45160.1	Putative membrane lipoprotein
PtXaTreH.16G105000	0.319037	0.817934			Potri.016G132200	Alanine--glyoxylate aminotransferase 2 homolog 2, mitochondrial	sp|Q94AL9|AGT22_ARATH	AT2G38400.1	alanine:glyoxylate aminotransferase 3
PtXaTreH.18G099600	0.0849197	0.816318		SPAX, Pi starvation sensitive	Potri.018G131500	SPX domain-containing protein 2	sp|O48781|SPX2_ARATH	AT5G20150.1	SPX domain-containing protein 1
PtXaTreH.06G060300	0.0634759	0.814949		SPAX, Pi starvation sensitive	Potri.006G069500	SPX domain-containing protein 2	sp|O48781|SPX2_ARATH	AT2G26660.1	SPX domain-containing protein 2 (SPX2)
PtXaTreH.16G037800	0.325572	0.813912		G2-like	Potri.016G047900	Myb family transcription factor PHL5	sp|Q0WVU3|PHL5_ARATH	AT5G06800.1	myb-like HTH transcriptional regulator family protein
PtXaTreH.15G049100	0.412742	0.813443			Potri.015G063200	F-box/kelch-repeat protein At1g74510	sp|Q9CA63|FBK29_ARATH	AT1G74510.3	Galactose oxidase/kelch repeat superfamily protein
PtXaTreH.03G057100	0.295993	0.813422			Potri.003G075200	RING-H2 finger protein ATL73	sp|Q9FLC6|ATL73_ARATH	AT5G05280.1	RING/U-box superfamily protein
PtXaTreH.01G048800	0.359393	0.812686			Potri.001G057700			AT1G27300.1	transmembrane protein
PtXaTreH.06G203000	0.292866	0.812309			Potri.006G245900	Molybdate transporter 1	sp|Q9SL95|MOT1_ARATH	AT2G25680.1	molybdate transporter 1
PtXaTreH.09G080700	0.471449	0.812167			Potri.001G302500	Uncharacterized protein At4g06744	sp|Q8W3M4|Y4744_ARATH	AT4G06744.1	Leucine-rich repeat (LRR) family protein
PtXaTreH.09G114900	0.167051	0.811858			Potri.009G137400	Probable protein phosphatase 2C 64	sp|Q5PNS9|P2C64_ARATH	AT4G38520.2	Protein phosphatase 2C family protein
PtXaTreH.05G144400	0.115648	0.811842		Trihelix	Potri.005G192000	Trihelix transcription factor GT-2	sp|Q39117|TGT2_ARATH	AT1G76890.2	Duplicated homeodomain-like superfamily protein
PtXaTreH.06G199700	0.217682	0.810778			Potri.006G241400	Tetraspanin-19	sp|Q940P5|TET19_ARATH	AT2G20740.1	Tetraspanin family protein
PtXaTreH.05G092900	0.186139	0.810626		SRS	Potri.005G118200	Protein SHI RELATED SEQUENCE 1	sp|Q9SD40|SRS1_ARATH	AT3G51060.1	Lateral root primordium (LRP) protein-like protein
PtXaTreH.01G299700	0.218484	0.810622			Potri.001G364000	Serine acetyltransferase 3, mitochondrial	sp|Q39218|SAT3_ARATH	AT3G13110.1	serine acetyltransferase 2%3B2
PtXaTreH.05G201200	0.232184	0.809767			Potri.005G255200	RING-H2 finger protein ATL80	sp|Q9LM69|ATL80_ARATH	AT1G20823.1	RING/U-box superfamily protein
PtXaTreH.02G090200	0.269592	0.80955			Potri.002G105300	Putative transcription factor bHLH107	sp|Q9LET0|BH107_ARATH	AT3G56770.1	basic helix-loop-helix (bHLH) DNA-binding superfamily protein
PtXaTreH.09G099600	0.0854204	0.808932			Potri.T172000	Protein HYPER-SENSITIVITY-RELATED 4	sp|Q8VZG2|HSR4_ARATH	AT3G50930.1	cytochrome BC1 synthesi
PtXaTreH.08G083200	0.0515416	0.808529			Potri.010G147200
PtXaTreH.05G151500	0.109798	0.808367			Potri.005G200400	Cytochrome P450 78A7	sp|Q9FIB0|C78A7_ARATH	AT5G09970.1	cytochrome P450%2C family 78%2C subfamily A%2C polypeptide 7
PtXaTreH.10G100300	0.297525	0.807036			Potri.010G120800	LEAF RUST 10 DISEASE-RESISTANCE LOCUS RECEPTOR-LIKE PROTEIN KINASE-like 1.2	sp|P0C5E2|LRL12_ARATH	AT1G18390.2	Serine/Threonine kinase family catalytic domain protein
PtXaTreH.05G158600	0.16966	0.805672		AtALMT12	Potri.005G208500	Aluminum-activated malate transporter 2	sp|Q9SJE8|ALMT2_ARATH	AT4G17970.1	aluminum-activated%2C malate transporter 12
PtXaTreH.18G093000	0.461229	0.805662		MYB TCL1 (trichomeless)	Potri.018G123000	Monogalactosyldiacylglycerol synthase 2, chloroplastic	sp|O82730|MGDG2_ARATH	AT5G20410.1	monogalactosyldiacylglycerol synthase 2
PtXaTreH.01G131200	0.263072	0.804306		HD-ZIP	Potri.001G155100	Homeobox-leucine zipper protein HAT2	sp|P46601|HAT2_ARATH	AT5G47370.1	Homeobox-leucine zipper protein 4 (HB-4) / HD-ZIP protein
PtXaTreH.11G027200	0.165372	0.803992			Potri.011G035400	U-box domain-containing protein 8	sp|O81902|PUB8_ARATH	AT4G21350.1	plant U-box 8
PtXaTreH.01G135200	0.151886	0.802838			Potri.001G159300	RING-H2 finger protein ATL73	sp|Q9FLC6|ATL73_ARATH	AT5G05280.1	RING/U-box superfamily protein
PtXaTreH.04G113400	0.00566443	0.802494			Potri.004G144300	Peptidyl-prolyl cis-trans isomerase CYP40	sp|Q9C566|CYP40_ARATH	AT2G15790.1	peptidyl-prolyl cis-trans isomerase / cyclophilin-40 (CYP40) / rotamase
PtXaTreH.07G070100	0.0713792	0.802457			Potri.007G082900	Cytochrome P450 71AU50	sp|A0A068Q5V6|C7150_PRUMU	AT3G26300.1	cytochrome P450%2C family 71%2C subfamily B%2C polypeptide 34
PtXaTreH.01G327900	0.449239	0.801714			Potri.001G404500			AT3G15518.1	hypothetical protein
PtXaTreH.05G031500	0.287313	0.800445			Potri.005G045800	Flavonoid 3'-monooxygenase	sp|Q9SD85|F3PH_ARATH	AT4G12300.1	cytochrome P450%2C family 706%2C subfamily A%2C polypeptide 4
PtXaTreH.10G091800	0.139511	0.800275			Potri.010G111300			AT1G23110.7	fold protein
PtXaTreH.18G009700	0.218021	0.799725			Potri.T133200	Disease resistance protein RPM1	sp|Q39214|RPM1_ARATH	AT3G07040.1	NB-ARC domain-containing disease resistance protein
PtXaTreH.09G121500	-0.0109049	0.798931		Pi starvation sensitive	Potri.009G144600			AT3G07350.1	sulfate/thiosulfate import ATP-binding protein%2C putative (DUF506)
PtXaTreH.11G111300	0.308423	0.797493			Potri.011G138400	Polyadenylate-binding protein RBP45	sp|Q9LEB4|RBP45_NICPL	AT5G54900.1	RNA-binding protein 45A
PtXaTreH.06G055300	0.496849	0.797436			Potri.006G063600
PtXaTreH.09G107600	0.275696	0.796108		PtXIP1;3	Potri.004G167000	Aquaporin PIP1.1	sp|P61838|PIP11_VICFA	AT3G61430.2	plasma membrane intrinsic protein 1A
PtXaTreH.01G310900	0.304522	0.795703			Potri.001G379400
PtXaTreH.04G110300	-0.0107267	0.795599		NiR1	Potri.004G140800	Ferredoxin--nitrite reductase, chloroplastic	sp|P38500|NIR_BETPN	AT2G15620.1	nitrite reductase 1
PtXaTreH.11G126600	0.306275	0.795496			Potri.011G155600	Beta-amyrin 28-monooxygenase	sp|F6H9N6|C7A15_VITVI	AT5G36110.1	cytochrome P450%2C family 716%2C subfamily A%2C polypeptide 1
PtXaTreH.07G018000	0.384723	0.795207		bZIP	Potri.007G019900	bZIP transcription factor 44	sp|C0Z2L5|BZP44_ARATH	AT1G75390.1	basic leucine-zipper 44
PtXaTreH.13G039400	0.391485	0.794865		GIF1b	Potri.013G043700	GRF1-interacting factor 1	sp|Q8L8A5|GIF1_ARATH	AT5G28640.1	SSXT family protein
PtXaTreH.11G052500	0.185859	0.794412		CAMK_CAMKL-CHK1	Potri.011G067500	CBL-interacting serine/threonine-protein kinase 20	sp|Q9FJ54|CIPKK_ARATH	AT5G45820.1	CBL-interacting protein kinase 20
PtXaTreH.10G196900	0.308978	0.79432			Potri.010G234900			AT4G40045.1	transmembrane protein
PtXaTreH.16G016800	0.106812	0.793914			Potri.016G022400	7-deoxyloganetin glucosyltransferase	sp|F8WKW1|UGT2_GARJA	AT1G22380.1	UDP-glucosyl transferase 85A3
PtXaTreH.06G188300	0.0181086	0.793858		sulfolipid	Potri.006G228000	UDP-sulfoquinovose synthase, chloroplastic	sp|Q84KI6|SQD1_SPIOL	AT4G33030.1	sulfoquinovosyldiacylglycerol 1
PtXaTreH.02G005200	0.392684	0.79381			Potri.002G006400	RING-H2 finger protein ATL8	sp|Q8LC69|ATL8_ARATH	AT1G76410.1	RING/U-box superfamily protein
PtXaTreH.01G329800	0.406599	0.793631			Potri.001G406500	GDSL esterase/lipase At5g03610	sp|Q9LZS7|GDL71_ARATH	AT5G03610.1	GDSL-like Lipase/Acylhydrolase superfamily protein
PtXaTreH.03G090200	-0.00911106	0.792474		NRT1-1	Potri.003G111500	Protein NRT1/ PTR FAMILY 6.3	sp|Q05085|PTR7_ARATH	AT1G12110.1	nitrate transporter 1.1
PtXaTreH.02G182300	0.301716	0.791745			Potri.002G217800			AT5G35732.1	hypothetical protein
PtXaTreH.17G090800	0.222979	0.791648			Potri.017G109900			AT3G19660.1	hypothetical protein
PtXaTreH.10G100700	0.0447205	0.791224		LRK10 Like Kinase (Type 1)	Potri.010G121100	LEAF RUST 10 DISEASE-RESISTANCE LOCUS RECEPTOR-LIKE PROTEIN KINASE-like 1.1	sp|Q9C6K9|LRL11_ARATH	AT1G25390.2	Protein kinase superfamily protein
PtXaTreH.01G165400	0.080462	0.790839			Potri.001G197900	Eukaryotic initiation factor 4A-8	sp|P41381|IF4A8_TOBAC	AT3G13920.1	eukaryotic translation initiation factor 4A1
PtXaTreH.16G016600	0.123656	0.790661			Potri.016G022400	7-deoxyloganetin glucosyltransferase	sp|F8WKW1|UGT2_GARJA	AT1G22380.1	UDP-glucosyl transferase 85A3
PtXaTreH.04G029000	0.0810485	0.789409			Potri.004G038700			AT1G61065.1	1%2C3-beta-glucan synthase component (DUF1218)
PtXaTreH.04G010700	0.203381	0.789281			Potri.004G015700			AT1G11700.1	senescence regulator (Protein of unknown function%2C DUF584)
PtXaTreH.01G038000	0.157745	0.78883			Potri.001G044900	Metal transporter Nramp6	sp|Q9S9N8|NRAM6_ARATH	AT1G15960.1	NRAMP metal ion transporter 6
PtXaTreH.02G135700	0.312982	0.788232			Potri.002G159500	Gibberellin 20-oxidase-like protein	sp|F4KBY0|GAOXL_ARATH	AT4G23340.1	2-oxoglutarate (2OG) and Fe(II)-dependent oxygenase superfamily protein
PtXaTreH.10G191100	0.333849	0.787691			Potri.019G012400			AT3G23123.1	transmembrane protein
PtXaTreH.16G045800	0.390883	0.787555			Potri.016G056800	Protein MIZU-KUSSEI 1	sp|O22227|MIZ1_ARATH	AT2G41660.1	MIZU-KUSSEI-like protein (Protein of unknown function%2C DUF617)
PtXaTreH.01G374000	0.384388	0.786818			Potri.001G471100	Probable calcium-binding protein CML21	sp|Q52K82|CML21_ARATH	AT4G26470.1	Calcium-binding EF-hand family protein
PtXaTreH.10G055400	0.354768	0.786078		PHO1	Potri.010G069000	Phosphate transporter PHO1	sp|Q8S403|PHO1_ARATH	AT3G23430.1	phosphate 1
PtXaTreH.18G103100	0.209597	0.785741			Potri.018G139700	Plant intracellular Ras-group-related LRR protein 6	sp|O64566|PIRL6_ARATH	AT2G19330.1	plant intracellular ras group-related LRR 6
PtXaTreH.03G051300	0.358284	0.785239			Potri.003G069000	Oligouridylate-binding protein 1B	sp|Q9LQI9|UBP1B_ARATH	AT1G17370.1	oligouridylate binding protein 1B
PtXaTreH.14G010500	0.191858	0.785036			Potri.014G018700	Acyl-CoA-binding domain-containing protein 3	sp|Q9STX1|ACBP3_ARATH	AT4G24230.6	acyl-CoA-binding domain 3
PtXaTreH.16G104500	0.211244	0.783971			Potri.016G131300	Protein LURP-one-related 15	sp|Q9LZX1|LOR15_ARATH	AT5G01750.2	LURP-one-like protein (DUF567)
PtXaTreH.17G069300	0.271672	0.782762			Potri.017G085000	ABC transporter B family member 15	sp|Q9LHD1|AB15B_ARATH	AT3G28345.1	ABC transporter family protein
PtXaTreH.09G125800	0.383631	0.782188			Potri.009G149900	GABA transporter 1	sp|F4HW02|GAT1_ARATH	AT1G08230.2	Transmembrane amino acid transporter family protein
PtXaTreH.16G051900	0.225853	0.78149			Potri.016G065000	Probable carboxylesterase 15	sp|Q9FG13|CXE15_ARATH	AT5G06570.2	alpha/beta-Hydrolases superfamily protein
PtXaTreH.07G100400	0.307571	0.780625		receptor protein kinase-related	Potri.007G120500	Cysteine-rich repeat secretory protein 38	sp|Q9LRJ9|CRR38_ARATH	AT3G22060.1	Receptor-like protein kinase-related family protein
PtXaTreH.18G022000	0.287606	0.780503		SPAX, Pi starvation sensitive	Potri.018G028200	SPX domain-containing protein 2	sp|O48781|SPX2_ARATH	AT2G26660.1	SPX domain-containing protein 2 (SPX2)
PtXaTreH.05G056300	-0.0382262	0.780435			Potri.005G076600			AT5G65170.1	VQ motif-containing protein
PtXaTreH.06G091100	0.140427	0.77998			Potri.006G104600	Macrophage migration inhibitory factor	sp|Q76BK2|MIF_XENLA	AT5G01650.1	Tautomerase/MIF superfamily protein
PtXaTreH.06G146400	0.341024	0.779648			Potri.006G178200
PtXaTreH.06G120800	0.412987	0.779337			Potri.006G139300	Oligouridylate-binding protein 1	sp|Q9M427|UBP1_NICPL	AT1G17370.1	oligouridylate binding protein 1B
PtXaTreH.08G002500	0.33836	0.779125
PtXaTreH.07G072000	0.253012	0.77868		bZIP	Potri.007G085700	Transcription factor TGA1	sp|Q39237|TGA1_ARATH	AT5G65210.7	bZIP transcription factor family protein
PtXaTreH.09G099800	0.167124	0.778419			Potri.T171900	Protein HYPER-SENSITIVITY-RELATED 4	sp|Q8VZG2|HSR4_ARATH	AT3G50930.1	cytochrome BC1 synthesi
PtXaTreH.13G066400	0.358974	0.778396			Potri.013G076500	Cytochrome P450 89A2	sp|Q42602|C89A2_ARATH	AT1G64940.1	cytochrome P450%2C family 87%2C subfamily A%2C polypeptide 6
PtXaTreH.06G080600	0.131644	0.778246			Potri.006G092000	Protein NRT1/ PTR FAMILY 5.6	sp|P0CI03|PTR28_ARATH	AT2G37900.1	Major facilitator superfamily protein
PtXaTreH.07G025300	0.322795	0.778227			Potri.007G027500	Acidic leucine-rich nuclear phosphoprotein 32-related protein	sp|Q9SCQ7|AN32_ARATH	AT3G50690.1	Leucine-rich repeat (LRR) family protein
PtXaTreH.11G051700	0.0046651	0.777522			Potri.011G066500			AT1G29195.1	phosphatidylinositol 4-phosphate 5-kinase MSS4-like protein
PtXaTreH.13G087500	0.204999	0.777424			Potri.013G107400			AT1G35430.1	transmembrane protein
PtXaTreH.13G066500	0.314304	0.776293			Potri.013G076600	Cytochrome P450 89A2	sp|Q42602|C89A2_ARATH	AT1G64940.1	cytochrome P450%2C family 87%2C subfamily A%2C polypeptide 6
PtXaTreH.08G115200	0.139472	0.776038
PtXaTreH.19G056300	0.318178	0.775995			Potri.019G057700	RING-H2 finger protein ATL72	sp|Q9SG96|ATL72_ARATH	AT3G10910.1	RING/U-box superfamily protein
PtXaTreH.07G069900	-0.0337276	0.775715			Potri.007G082900	Cytochrome P450 71AU50	sp|A0A068Q5V6|C7150_PRUMU	AT3G26300.1	cytochrome P450%2C family 71%2C subfamily B%2C polypeptide 34
PtXaTreH.08G116200	-0.104426	0.775644		PAP3	Potri.008G139100	Purple acid phosphatase 3	sp|Q8H129|PPA3_ARATH	AT1G14700.1	purple acid phosphatase 3
PtXaTreH.09G019900	0.342982	0.775574		MYB	Potri.009G027300	Transcription factor MYB48	sp|Q9LX82|MYB48_ARATH	AT3G46130.1	myb domain protein 48
PtXaTreH.11G026800	0.316986	0.77521			Potri.011G032700			AT1G11440.1	hypothetical protein
PtXaTreH.16G080100	0.485903	0.774893			Potri.016G101200			AT2G37730.1	glycosyltransferase (DUF604)
PtXaTreH.14G091700	0.282555	0.774863			Potri.014G117700	NifU-like protein 1, chloroplastic	sp|Q93W77|NIFU1_ARATH	AT4G01940.1	NFU domain protein 1
PtXaTreH.11G125300	0.231816	0.774394		starch degradation I	Potri.011G154200	Alpha-glucosidase	sp|O04893|AGLU_SPIOL	AT5G11720.1	Glycosyl hydrolases family 31 protein
PtXaTreH.19G077000	0.41948	0.774045			Potri.019G082500	Receptor homology region, transmembrane domain- and RING domain-containing protein 2	sp|Q8VZ14|RMR2_ARATH	AT1G71980.1	Protease-associated (PA) RING/U-box zinc finger family protein
PtXaTreH.01G310800	0.252413	0.773869			Potri.001G379300
PtXaTreH.02G176800	0.191196	0.773729			Potri.002G213200	Protein VAPYRIN-LIKE	sp|D3J163|VPYL_MEDTR	AT2G03430.1	Ankyrin repeat family protein
PtXaTreH.11G024800	0.174401	0.773146		bHLH	Potri.011G031000	Transcription factor ILR3	sp|Q9FH37|ILR3_ARATH	AT5G54680.1	basic helix-loop-helix (bHLH) DNA-binding superfamily protein
PtXaTreH.12G088800	0.0193119	0.772012			Potri.012G118600	Putative E3 ubiquitin-protein ligase LIN-2	sp|D1FP57|LIN2_LOTJA	AT3G06880.5	Transducin/WD40 repeat-like superfamily protein
PtXaTreH.07G028100	0.524739	0.771882			Potri.007G031100	Geranylgeranyl pyrophosphate synthase, chloroplastic	sp|Q94ID7|GGPPS_HEVBR	AT4G36810.1	geranylgeranyl pyrophosphate synthase 1
PtXaTreH.18G100200	0.088463	0.771732			Potri.018G132200	Sodium transporter HKT1	sp|Q84TI7|HKT1_ARATH	AT4G10310.1	high-affinity K+ transporter 1
PtXaTreH.10G056100	0.477075	0.771486		RLK-Pelle_DLSV	Potri.010G069800	Cysteine-rich receptor-like protein kinase 29	sp|Q8S9L6|CRK29_ARATH	AT4G21410.3	cysteine-rich RLK (RECEPTOR-like protein kinase) 29
PtXaTreH.05G103400	0.338293	0.771433			Potri.005G133800	Salicylic acid-binding protein 2	sp|Q6RYA0|SABP2_TOBAC	AT2G23620.1	methyl esterase 1
PtXaTreH.08G157000	0.020204	0.771208		PTH2.2	Potri.010G046300	Inorganic phosphate transporter 2-1, chloroplastic	sp|Q38954|PHT21_ARATH	AT3G26570.2	phosphate transporter 2%3B1
PtXaTreH.07G039900	0.351072	0.769996			Potri.007G043900			AT4G33985.1	membrane insertase%2C putative (DUF1685)
PtXaTreH.06G091500	0.296131	0.769395			Potri.006G105100			AT5G01710.1	methyltransferase
PtXaTreH.15G100900	0.33351	0.768921		PMEI	Potri.015G128700	Pectinesterase inhibitor 11	sp|Q9STY5|PMI11_ARATH	AT5G62350.1	Plant invertase/pectin methylesterase inhibitor superfamily protein
PtXaTreH.11G123100	0.261354	0.768307			Potri.011G151200	Subtilisin-like protease SBT3.6	sp|Q8L7I2|SBT36_ARATH	AT1G32960.1	Subtilase family protein
PtXaTreH.04G124500	0.431492	0.76771		bZIP	Potri.004G158200	bZIP transcription factor 44	sp|C0Z2L5|BZP44_ARATH	AT1G75390.1	basic leucine-zipper 44
PtXaTreH.08G115100	-0.0205527	0.767619		CRE1.2(cytokinin)	Potri.008G137900	Histidine kinase 4	sp|Q9C5U0|AHK4_ARATH	AT2G01830.2	CHASE domain containing histidine kinase protein
PtXaTreH.18G012500	0.14219	0.767381			Potri.018G016500	VQ motif-containing protein 11	sp|Q9M8L3|VQ11_ARATH	AT1G80450.1	VQ motif-containing protein
PtXaTreH.05G193500	0.386904	0.767153			Potri.005G246800	Protein GDAP2 homolog	sp|Q7JUR6|GDAP2_DROME	AT4G35750.1	SEC14 cytosolic factor family protein / phosphoglyceride transfer family protein
PtXaTreH.01G229100	0.243125	0.766912			Potri.001G277700	PHD finger-like domain-containing protein 5B	sp|Q0WMV8|PHF5B_ARATH	AT2G30000.1	PHF5-like protein
PtXaTreH.07G070200	0.00807419	0.766489			Potri.007G082900	Cytochrome P450 71AU50	sp|A0A068Q5V6|C7150_PRUMU	AT3G26300.1	cytochrome P450%2C family 71%2C subfamily B%2C polypeptide 34
PtXaTreH.04G111500	0.00806741	0.766401			Potri.004G142100	Cyclin-dependent kinase inhibitor 7	sp|Q94CL9|KRP7_ARATH	AT1G49620.1	Cyclin-dependent kinase inhibitor family protein
PtXaTreH.03G179100	0.149713	0.764784			Potri.003G212900	Protein NRT1/ PTR FAMILY 7.1	sp|Q3E9B5|PTR51_ARATH	AT5G19640.1	Major facilitator superfamily protein
PtXaTreH.10G092500	0.340603	0.764745			Potri.010G112000	Nudix hydrolase 25	sp|Q9C6Z2|NUD25_ARATH	AT1G30110.2	nudix hydrolase homolog 25
PtXaTreH.18G023900	0.125855	0.764568			Potri.018G030700	GTP-binding nuclear protein Ran-3	sp|Q8H156|RAN3_ARATH	AT5G55190.1	RAN GTPase 3
PtXaTreH.15G103600	0.330012	0.764293			Potri.015G131800	Protein PSK SIMULATOR 1	sp|Q9XID5|PSI1_ARATH	AT5G51670.2	hypothetical protein (DUF668)
PtXaTreH.02G215300	0.131327	0.763991			Potri.002G260800
PtXaTreH.09G071600	0.160633	0.763301		Nin-like, nitrate-responsive TFs	Potri.009G087500	Protein NLP2	sp|Q7X9B9|NLP2_ARATH	AT4G35270.4	Plant regulator RWP-RK family protein
PtXaTreH.17G072000	0.177393	0.763275			Potri.017G088300	Probable WRKY transcription factor 3	sp|Q9ZQ70|WRKY3_ARATH	AT2G03340.1	WRKY DNA-binding protein 3
PtXaTreH.19G056400	0.34534	0.763037			Potri.019G057700	RING-H2 finger protein ATL72	sp|Q9SG96|ATL72_ARATH	AT3G10910.1	RING/U-box superfamily protein
PtXaTreH.05G174200	0.0214155	0.762542			Potri.005G225600	Protein LIGHT-DEPENDENT SHORT HYPOCOTYLS 3	sp|O82268|LSH3_ARATH	AT2G31160.1	LIGHT-DEPENDENT SHORT HYPOCOTYLS-like protein (DUF640)
PtXaTreH.06G195700	0.339481	0.762325			Potri.006G237100	Lachrymatory-factor synthase	sp|P59082|LFS_ALLCE	AT4G32870.1	Polyketide cyclase/dehydrase and lipid transport superfamily protein
PtXaTreH.05G005800	0.298894	0.761684			Potri.T133200	Disease resistance protein RPM1	sp|Q39214|RPM1_ARATH	AT3G07040.1	NB-ARC domain-containing disease resistance protein
PtXaTreH.03G057000	0.399518	0.760713			Potri.003G075000	Choline-phosphate cytidylyltransferase 1	sp|Q9ZV56|CCT1_ARATH	AT2G32260.1	phosphorylcholine cytidylyltransferase
PtXaTreH.05G074900	0.114972	0.760578			Potri.005G097700			AT3G12890.1	activator of spomin::LUC2
PtXaTreH.18G097200	0.131606	0.760127			Potri.006G067100			AT3G24150.2	hypothetical protein
PtXaTreH.19G024100	0.536229	0.760025		CAMK_CDPK, Pi starvation	Potri.019G018100	Phosphoenolpyruvate carboxylase kinase 2	sp|Q93VK0|PPCK2_ARATH	AT3G04530.1	phosphoenolpyruvate carboxylase kinase 2
PtXaTreH.08G116500	0.485557	0.759812			Potri.008G139700	65-kDa microtubule-associated protein 6	sp|Q9SIS3|MA656_ARATH	AT2G01910.1	Microtubule associated protein (MAP65/ASE1) family protein
PtXaTreH.14G016600	0.409141	0.759776			Potri.014G025400	Polyadenylate-binding protein 2	sp|P42731|PABP2_ARATH	AT4G34110.1	poly(A) binding protein 2
PtXaTreH.01G241400	0.219179	0.759724		Nin-like, nitrate-responsive TFs	Potri.001G293300	Protein NLP1	sp|Q8H111|NLP1_ARATH	AT2G17150.4	Plant regulator RWP-RK family protein
PtXaTreH.06G114000	0.164747	0.759449			Potri.006G130900	Elongation factor 1-alpha	sp|O49169|EF1A_MANES	AT5G60390.3	GTP binding Elongation factor Tu family protein
PtXaTreH.18G047200	-0.00461102	0.759432			Potri.018G064400	ATP-dependent RNA helicase DEAH12, chloroplastic	sp|F4KGU4|DEAHC_ARATH	AT3G53690.1	RING/U-box superfamily protein
PtXaTreH.01G266300	0.09295	0.759282		Pi starvation sensitive	Potri.001G325200	Glycerophosphodiester phosphodiesterase GDPD1, chloroplastic	sp|Q9SGA2|GDPD1_ARATH	AT3G02040.1	senescence-related gene 3
PtXaTreH.09G076300	0.165852	0.759268			Potri.009G093300	Zinc finger protein 7	sp|Q39266|ZFP7_ARATH	AT1G24625.1	zinc finger protein 7
PtXaTreH.04G126900	0.391727	0.758995			Potri.004G161400	Subtilisin-like protease SBT3.6	sp|Q8L7I2|SBT36_ARATH	AT4G10520.1	Subtilase family protein
PtXaTreH.01G010900	0.0569066	0.758806			Potri.001G013400	Protein NRT1/ PTR FAMILY 7.1	sp|Q3E9B5|PTR51_ARATH	AT5G19640.1	Major facilitator superfamily protein
PtXaTreH.11G111000	0.358044	0.758144			Potri.011G137700			AT4G27020.1	inositol-1%2C4%2C5-trisphosphate 5-phosphatase
PtXaTreH.02G058400	-0.0953774	0.758019			Potri.002G068400	Trihelix transcription factor GT-2	sp|Q39117|TGT2_ARATH	AT1G76890.2	Duplicated homeodomain-like superfamily protein
PtXaTreH.10G079200	0.198472	0.757822			Potri.010G096700
PtXaTreH.03G138300	0.338686	0.757625		NAC	Potri.003G166500	NAC domain-containing protein 83	sp|Q9FY93|NAC83_ARATH	AT5G13180.1	NAC domain containing protein 83
PtXaTreH.18G009800	0.216112	0.757483			Potri.018G013500	Disease resistance protein RPM1	sp|Q39214|RPM1_ARATH	AT3G07040.1	NB-ARC domain-containing disease resistance protein
PtXaTreH.18G021600	0.330894	0.757168		EBF3B	Potri.018G027700	EIN3-binding F-box protein 1	sp|Q9SKK0|EBF1_ARATH	AT2G25490.1	EIN3-binding F box protein 1
PtXaTreH.13G122300	0.255249	0.757085		WNK_NRBP	Potri.013G155100	Probable serine/threonine-protein kinase WNK4	sp|Q9LVL5|WNK4_ARATH	AT5G58350.1	with no lysine (K) kinase 4
PtXaTreH.05G103300	0.424322	0.756798			Potri.005G133800	Salicylic acid-binding protein 2	sp|Q6RYA0|SABP2_TOBAC	AT2G23620.1	methyl esterase 1
PtXaTreH.08G055400	0.113697	0.756764			Potri.008G071000	RING-H2 finger protein ATL66	sp|Q9SRM0|ATL66_ARATH	AT3G11110.1	RING/U-box superfamily protein
PtXaTreH.16G082000	0.132729	0.75654			Potri.016G103500	Protein NRT1/ PTR FAMILY 5.6	sp|P0CI03|PTR28_ARATH	AT2G37900.1	Major facilitator superfamily protein
PtXaTreH.03G065000	0.112063	0.755994			Potri.003G083700	Cationic amino acid transporter 6, chloroplastic	sp|Q9LZ20|CAAT6_ARATH	AT5G04770.1	cationic amino acid transporter 6
PtXaTreH.05G124200	0.321502	0.755301			Potri.002G094500	Probable trehalose-phosphate phosphatase J	sp|Q5HZ05|TPPJ_ARATH	AT5G65140.1	Haloacid dehalogenase-like hydrolase (HAD) superfamily protein
PtXaTreH.03G165300	0.192727	0.754459		SRS	Potri.003G196100	Protein LATERAL ROOT PRIMORDIUM 1	sp|Q94CK9|LRP1_ARATH	AT5G12330.2	Lateral root primordium (LRP) protein-like protein
PtXaTreH.16G109900	0.0165756	0.754375			Potri.016G137800			AT5G43180.1	transmembrane protein%2C putative (Protein of unknown function%2C DUF599)
PtXaTreH.05G038000	0.22286	0.753488			Potri.005G053900	Auxin-induced protein AUX28	sp|P13089|AUX28_SOYBN	AT4G14550.2	indole-3-acetic acid inducible 14
PtXaTreH.08G068800	0.241887	0.753389		Dof	Potri.008G087800	Cyclic dof factor 2	sp|Q93ZL5|CDF2_ARATH	AT5G39660.3	cycling DOF factor 2
PtXaTreH.04G120400	0.268963	0.753337			Potri.004G153100	BURP domain-containing protein BNM2A	sp|O65009|BNM2A_BRANA	AT1G49320.1	unknown seed protein like 1
PtXaTreH.01G202700	0.049737	0.752651			Potri.001G245900	UDP-glucose iridoid glucosyltransferase	sp|U3UA11|UGT7_CATRO	AT5G59590.1	UDP-glucosyl transferase 76E2
PtXaTreH.10G177300	0.489503	0.751018			Potri.010G212200	Caffeoylshikimate esterase	sp|Q9C942|CSE_ARATH	AT2G39420.1	alpha/beta-Hydrolases superfamily protein
PtXaTreH.08G072700	0.269941	0.750635			Potri.008G091600			AT3G11810.1	transmembrane protein
PtXaTreH.07G093300	0.468769	0.750491			Potri.007G111900	RING-H2 finger protein ATL54	sp|Q8LFY8|ATL54_ARATH	AT4G33565.1	RING/U-box superfamily protein
PtXaTreH.05G025900	0.0975291	0.750363			Potri.005G038600
PtXaTreH.05G080000	0.166366	0.750181		ATGLR3.6	Potri.005G102700	Glutamate receptor 3.6	sp|Q84W41|GLR36_ARATH	AT3G51480.3	glutamate receptor 3.6
PtXaTreH.02G024700	0.0805908	0.750007			Potri.005G234000	Cysteine protease RD19A	sp|P43296|RD19A_ARATH	AT4G39090.1	Papain family cysteine protease
PtXaTreH.07G037100	0.203516	0.74979			Potri.007G040400	Patatin-like protein 2	sp|O48723|PLP2_ARATH	AT2G26560.1	phospholipase A 2A
PtXaTreH.17G128900	0.325279	0.749424			Potri.017G150100	UDP-glycosyltransferase 88A1	sp|Q9LK73|U88A1_ARATH	AT3G16520.3	UDP-glucosyl transferase 88A1
PtXaTreH.07G030300	0.0791973	0.748568			Potri.007G033500
PtXaTreH.07G030200	0.248513	0.748493			Potri.007G033400			AT2G23690.1	HTH-type transcriptional regulator
PtXaTreH.03G105500	0.290446	0.748411			Potri.003G128100	Gibberellin 20-oxidase-like protein	sp|F4KBY0|GAOXL_ARATH	AT4G23340.1	2-oxoglutarate (2OG) and Fe(II)-dependent oxygenase superfamily protein
PtXaTreH.13G011300	0.292932	0.747771		Pi starvation sensitive, auxin	Potri.013G012300	Phospholipase D zeta 1	sp|Q9LRZ5|PLDZ1_ARATH	AT3G16785.1	phospholipase D P1
PtXaTreH.10G011700	0.114745	0.747428			Potri.010G013400	Translationally-controlled tumor protein homolog	sp|Q9ZSW9|TCTP_HEVBR	AT3G16640.1	translationally controlled tumor protein
PtXaTreH.10G138300	0.225628	0.746926			Potri.010G167600	Cyclic dof factor 2	sp|Q93ZL5|CDF2_ARATH	AT5G39660.3	cycling DOF factor 2
PtXaTreH.02G186000	0.475534	0.746807			Potri.002G226300
PtXaTreH.04G139000	0.375409	0.746436			Potri.004G176800	Monooxygenase 3	sp|Q9FLC2|MO3_ARATH	AT5G05320.1	FAD/NAD(P)-binding oxidoreductase family protein
PtXaTreH.07G086200	0.30575	0.746391			Potri.007G104500			AT1G76980.1	patatin-like phospholipase domain protein
PtXaTreH.06G058500	0.0439282	0.74579			Potri.006G067100			AT3G24150.2	hypothetical protein
PtXaTreH.09G137900	0.141461	0.745426			Potri.009G164600			AT3G44510.2	alpha/beta-Hydrolases superfamily protein
PtXaTreH.13G037400	-0.0577185	0.745392			Potri.013G041400	Auxin-responsive protein IAA16	sp|O24407|IAA16_ARATH	AT3G04730.1	indoleacetic acid-induced protein 16
PtXaTreH.12G025700	0.143493	0.744189			Potri.012G037400	Organic cation/carnitine transporter 1	sp|Q9CAT6|OCT1_ARATH	AT1G73220.1	organic cation/carnitine transporter1
PtXaTreH.06G147000	0.317355	0.743908			Potri.018G101800
PtXaTreH.04G073300	0.136717	0.743134			Potri.004G089500	Protein C2-DOMAIN ABA-RELATED 4	sp|Q9LVH4|CAR4_ARATH	AT3G17980.1	Calcium-dependent lipid-binding (CaLB domain) family protein
PtXaTreH.01G234000	0.160759	0.743007		Legume Lectin Domain Kinase	Potri.001G283700	Agglutinin-2	sp|Q39529|LEC2_CLAKE	AT5G10530.1	Concanavalin A-like lectin protein kinase family protein
PtXaTreH.06G119600	0.0855418	0.742483			Potri.006G137700			AT5G20790.1	transmembrane protein
PtXaTreH.05G079600	0.407396	0.742406			Potri.005G102300	Amino acid transporter AVT3C	sp|Q9SVG0|AVT3C_ARATH	AT4G38250.1	Transmembrane amino acid transporter family protein
PtXaTreH.19G059200	0.380656	0.741742			Potri.019G061700	Methylesterase 17	sp|Q9SG92|MES17_ARATH	AT3G10870.1	methyl esterase 17
PtXaTreH.01G364300	0.208408	0.741699			Potri.001G460400	Protein LIGHT-DEPENDENT SHORT HYPOCOTYLS 6	sp|Q9LMK2|LSH6_ARATH	AT1G07090.1	LIGHT-DEPENDENT SHORT HYPOCOTYLS-like protein (DUF640)
PtXaTreH.18G087200	0.185668	0.741532			Potri.018G112000	Class V chitinase CHIT5b	sp|A0A072UR65|CHT5B_MEDTR	AT4G19810.2	Glycosyl hydrolase family protein with chitinase insertion domain-containing protein
PtXaTreH.01G080900	0.0993682	0.741184		HSP100	Potri.001G097600	Uncharacterized AAA domain-containing protein C24B10.10c	sp|Q9P7J5|YJNA_SCHPO	AT1G64110.5	P-loop containing nucleoside triphosphate hydrolases superfamily protein
PtXaTreH.08G162300	0.0799239	0.740753			Potri.008G193000	Two-component response regulator ARR3	sp|Q9ZWS9|ARR3_ARATH	AT1G59940.1	response regulator 3
PtXaTreH.05G098200	0.182805	0.740454			Potri.005G124700	Acidic leucine-rich nuclear phosphoprotein 32-related protein	sp|Q9SCQ7|AN32_ARATH	AT3G50690.1	Leucine-rich repeat (LRR) family protein
PtXaTreH.18G071000	-0.0484553	0.740452			Potri.018G094300	Zinc finger protein 2	sp|Q39261|ZFP2_ARATH	AT5G57520.1	zinc finger protein 2
PtXaTreH.07G025100	0.39528	0.740352			Potri.007G027300	F-box protein At5g49610	sp|Q9FGY4|FB341_ARATH	AT5G49610.1	F-box family protein
PtXaTreH.01G136500	0.366721	0.74031		RLK-Pelle_LRR-Xb-1	Potri.001G161000	Tyrosine-sulfated glycopeptide receptor 1	sp|Q9C7S5|PSYR1_ARATH	AT1G72300.1	Leucine-rich receptor-like protein kinase family protein
PtXaTreH.03G131800	0.098019	0.739872			Potri.003G159000	Eukaryotic peptide chain release factor subunit 1-3	sp|P35614|ERF1Z_ARATH	AT3G26618.1	eukaryotic release factor 1-3
PtXaTreH.10G101000	0.159648	0.739746		LRK10 Like Kinase (Type 1)	Potri.010G121100	LEAF RUST 10 DISEASE-RESISTANCE LOCUS RECEPTOR-LIKE PROTEIN KINASE-like 1.1	sp|Q9C6K9|LRL11_ARATH	AT1G25390.2	Protein kinase superfamily protein
PtXaTreH.02G150100	-0.058061	0.739044			Potri.002G176400	Auxin-responsive protein SAUR32	sp|Q9ZUZ3|SAU32_ARATH	AT2G46690.1	SAUR-like auxin-responsive protein family
PtXaTreH.09G127200	0.113157	0.738535			Potri.009G151400	Magnesium transporter MRS2-11, chloroplastic	sp|Q058N4|MRS2B_ARATH	AT5G22830.2	magnesium (Mg) transporter 10
PtXaTreH.02G210300	0.189217	0.738461			Potri.002G254800			AT3G04300.1	RmlC-like cupins superfamily protein
PtXaTreH.12G024400	0.135361	0.738453			Potri.012G035800	UDP-glycosyltransferase 88B1	sp|Q6VAA7|U88B1_STERE	AT3G16520.3	UDP-glucosyl transferase 88A1
PtXaTreH.03G114000	0.0166662	0.738449			Potri.003G137700			AT3G61670.1	extra-large G-like protein%2C putative (DUF3133)
PtXaTreH.01G119200	0.0105267	0.73834			Potri.001G141700
PtXaTreH.05G115400	0.26846	0.738236			Potri.005G150100			AT1G10020.1	formin-like protein (DUF1005)
PtXaTreH.04G109600	0.217718	0.738171			Potri.004G140100	U-box domain-containing protein 25	sp|Q9LT79|PUB25_ARATH	AT1G49780.1	plant U-box 26
PtXaTreH.05G125200	0.248011	0.737921			Potri.005G167800	Probable glucan 1,3-beta-glucosidase A	sp|Q5B5X8|EXGA_EMENI
PtXaTreH.03G100900	0.0138492	0.737322			Potri.003G122800	Protein IQ-DOMAIN 20	sp|Q9SD11|IQD20_ARATH	AT4G23060.1	IQ-domain 22
PtXaTreH.03G181700	0.353054	0.737278			Potri.003G216600			AT1G55230.1	proteinase inhibitor I4%2C serpin (DUF716)
PtXaTreH.16G032700	-0.0615697	0.736668			Potri.016G041300
PtXaTreH.07G018800	0.426916	0.736146			Potri.007G020700
PtXaTreH.08G157100	0.34846	0.735894			Potri.008G186700
PtXaTreH.01G324400	0.294287	0.735343			Potri.001G400000	Cytochrome c oxidase copper chaperone 1	sp|Q9LJQ9|CX171_ARATH	AT3G15352.4	cytochrome c oxidase 17
PtXaTreH.14G046400	0.115766	0.735271		SPAX Pi starvation sensitive	Potri.014G061400	SPX domain-containing protein 3	sp|Q5PP62|SPX3_ARATH	AT2G45130.1	SPX domain protein 3
PtXaTreH.17G073500	0.350109	0.735157			Potri.017G090300	EID1-like F-box protein 2	sp|Q9FLZ8|EDL2_ARATH	AT5G39360.1	EID1-like 2
PtXaTreH.13G058400	0.486016	0.735118		Orphan, Malvidae+Fabidae, TM	Potri.013G066600			AT3G47510.1	transmembrane protein
PtXaTreH.05G151400	-0.0100847	0.734683			Potri.005G200200	Uncharacterized oxidoreductase At4g09670	sp|Q9SZ83|Y4967_ARATH	AT4G09670.1	Oxidoreductase family protein
PtXaTreH.06G056400	0.385765	0.734543			Potri.006G064900	Probable glycosyltransferase At5g20260	sp|Q3E9A4|GLYT5_ARATH	AT5G20260.2	Exostosin family protein
PtXaTreH.10G019500	0.27325	0.73409		SBP	Potri.010G026200	Squamosa promoter-binding-like protein 7	sp|Q8S9G8|SPL7_ARATH	AT5G18830.3	squamosa promoter binding protein-like 7
PtXaTreH.06G076000	0.49333	0.734058			Potri.006G087200	Vestitone reductase	sp|Q40316|VESTR_MEDSA	AT2G45400.1	NAD(P)-binding Rossmann-fold superfamily protein
PtXaTreH.01G072200	0.160921	0.733788			Potri.001G087700
PtXaTreH.06G049000	0.0844331	0.733788			Potri.016G049600	Polygalacturonase inhibitor	sp|Q05091|PGIP_PYRCO	AT5G06860.1	polygalacturonase inhibiting protein 1
PtXaTreH.03G145200	0.0353627	0.733619		GATA	Potri.003G174800	GATA transcription factor 1	sp|Q8LAU9|GATA1_ARATH	AT3G24050.1	GATA transcription factor 1
PtXaTreH.04G145600	0.122014	0.733452			Potri.004G185300	Cytochrome P450 94C1	sp|Q9ZUX1|C94C1_ARATH	AT2G27690.1	cytochrome P450%2C family 94%2C subfamily C%2C polypeptide 1
PtXaTreH.19G064300	0.394008	0.733425			Potri.019G067500	Protein NRT1/ PTR FAMILY 4.4	sp|Q56XQ6|PTR15_ARATH	AT1G59740.1	Major facilitator superfamily protein
PtXaTreH.06G056300	0.352027	0.733339			Potri.006G064800	Probable glycosyltransferase At5g20260	sp|Q3E9A4|GLYT5_ARATH	AT5G20260.2	Exostosin family protein
PtXaTreH.06G162700	0.192974	0.733247			Potri.006G198800	Probable carboxylesterase 15	sp|Q9FG13|CXE15_ARATH	AT5G06570.2	alpha/beta-Hydrolases superfamily protein
PtXaTreH.06G076100	0.281455	0.732964			Potri.006G087300			AT2G37678.1	far-red elongated hypocotyl 1
PtXaTreH.04G068500	0.202944	0.732954			Potri.004G084100	Zinc finger protein 4	sp|Q39263|ZFP4_ARATH	AT1G66140.1	zinc finger protein 4
PtXaTreH.14G061300	0.0789332	0.732066			Potri.014G081700	FT-interacting protein 3	sp|Q9M2R0|FTIP3_ARATH	AT4G11610.1	C2 calcium/lipid-binding plant phosphoribosyltransferase family protein
PtXaTreH.16G104000	0.187006	0.731888			Potri.016G130400	Protein LURP-one-related 15	sp|Q9LZX1|LOR15_ARATH	AT5G01750.2	LURP-one-like protein (DUF567)
PtXaTreH.06G077000	-0.114034	0.731833			Potri.006G088200	Light-harvesting complex-like protein OHP1, chloroplastic	sp|O81208|OHP1_ARATH	AT5G02120.1	one helix protein
PtXaTreH.09G091400	0.404658	0.731667
PtXaTreH.03G107900	0.336218	0.731504
PtXaTreH.13G106900	0.0909056	0.731465			Potri.013G132300	E3 ubiquitin-protein ligase RMA1H1	sp|Q6R567|RMA1_CAPAN	AT4G03510.4	RING membrane-anchor 1
PtXaTreH.07G022000	0.174975	0.731452		ZF-HD	Potri.007G024100	Zinc-finger homeodomain protein 6	sp|Q9ZPW7|ZHD6_ARATH	AT2G18350.1	homeobox protein 24
PtXaTreH.01G035400	0.262669	0.731389		RLK-Pelle_LRR-XII-1	Potri.001G042500	Putative leucine-rich repeat receptor-like serine/threonine-protein kinase At2g24130	sp|Q9ZUI0|Y2241_ARATH	AT2G24130.2	Leucine-rich receptor-like protein kinase family protein
PtXaTreH.15G021900	0.0420269	0.731228		cation ion transport (PHO network)	Potri.015G029400	Organic cation/carnitine transporter 1	sp|Q9CAT6|OCT1_ARATH	AT1G73220.1	organic cation/carnitine transporter1
PtXaTreH.01G245700	0.237143	0.731047			Potri.001G298700	Zinc finger protein 7	sp|Q39266|ZFP7_ARATH	AT1G24625.1	zinc finger protein 7
PtXaTreH.01G080500	0.349939	0.731038			Potri.001G097200	Probable WRKY transcription factor 19	sp|Q9SZ67|WRK19_ARATH	AT1G64140.1	WRKY transcription factor
PtXaTreH.07G063800	0.199187	0.730983			Potri.007G074400	Probable terpene synthase 6	sp|B9RI00|TPS6_RICCO	AT5G23960.2	terpene synthase 21
PtXaTreH.02G092700	0.152311	0.730301			Potri.002G108300
PtXaTreH.09G080800	0.547806	0.73027			Potri.009G098700	Uncharacterized protein At4g06744	sp|Q8W3M4|Y4744_ARATH	AT4G06744.1	Leucine-rich repeat (LRR) family protein
PtXaTreH.04G138900	0.43925	0.730244			Potri.004G176800	Monooxygenase 3	sp|Q9FLC2|MO3_ARATH	AT5G05320.1	FAD/NAD(P)-binding oxidoreductase family protein
PtXaTreH.08G130900	0.227599	0.730145			Potri.008G155900	Homocysteine S-methyltransferase 3	sp|Q8LAX0|HMT3_ARATH	AT3G22740.1	homocysteine S-methyltransferase 3
PtXaTreH.16G005000	0.244699	0.730008		NF-YB	Potri.016G006100	Nuclear transcription factor Y subunit B-3	sp|O23310|NFYB3_ARATH	AT4G14540.1	nuclear factor Y%2C subunit B3
PtXaTreH.05G126700	0.223247	0.730003		bZIP	Potri.005G170500	Transcription factor TGA7	sp|Q93ZE2|TGA7_ARATH	AT1G77920.1	bZIP transcription factor family protein
PtXaTreH.09G091500	0.365238	0.729659			Potri.009G110000	RING-H2 finger protein ATL65	sp|Q67YI6|ATL65_ARATH	AT3G18930.3	RING/U-box superfamily protein
PtXaTreH.15G067300	0.0309897	0.72918		NRT	Potri.015G085100	High-affinity nitrate transporter 3.1	sp|Q9FGS5|NRT31_ARATH	AT5G50200.3	nitrate transmembrane transporter
PtXaTreH.11G098900	0.237291	0.728401			Potri.011G123700	Peroxisomal membrane protein 2	sp|Q2KIY1|PXMP2_BOVIN	AT1G52870.2	Peroxisomal membrane 22 kDa (Mpv17/PMP22) family protein
PtXaTreH.08G041000	0.126193	0.728248			Potri.008G053800	Ubiquitin-conjugating enzyme E2 7	sp|Q42540|UBC7_ARATH	AT5G59300.1	ubiquitin-conjugating enzyme E2
PtXaTreH.06G133400	0.210299	0.728223			Potri.006G154500	Cytochrome P450 734A1	sp|O48786|C734A_ARATH	AT2G26710.1	Cytochrome P450 superfamily protein
PtXaTreH.03G079500	0.162602	0.728197			Potri.003G099800	CSC1-like protein At1g32090	sp|Q9FVQ5|CSCL1_ARATH	AT1G32090.1	early-responsive to dehydration stress protein (ERD4)
PtXaTreH.01G171000	0.514282	0.728184			Potri.001G206600	Probable WRKY transcription factor 19	sp|Q9SZ67|WRK19_ARATH	AT5G64550.1	loricrin-like protein
PtXaTreH.05G091400	0.00687901	0.728028		HON906	Potri.005G116600	Histone H1	sp|P40267|H1_SOLPN	AT2G18050.1	histone H1-3
PtXaTreH.05G097400	0.271056	0.72769		GRAS	Potri.005G123800	SCARECROW-LIKE protein 7	sp|A0A024B7I0|SCL7_POPEU	AT5G66770.1	GRAS family transcription factor
PtXaTreH.11G122100	0.368654	0.727641			Potri.011G150200	Protein DMR6-LIKE OXYGENASE 1	sp|Q9ZSA8|DLO1_ARATH	AT4G10500.1	2-oxoglutarate (2OG) and Fe(II)-dependent oxygenase superfamily protein
PtXaTreH.10G154100	-0.00985424	0.727621			Potri.010G185800	UTP--glucose-1-phosphate uridylyltransferase 3, chloroplastic	sp|F4IY62|UGPA3_ARATH	AT3G56040.1	UDP-glucose pyrophosphorylase 3
PtXaTreH.19G085500	0.0866961	0.727147			Potri.019G093400	Probable carotenoid cleavage dioxygenase 4, chloroplastic	sp|O49675|CCD4_ARATH	AT4G19170.1	nine-cis-epoxycarotenoid dioxygenase 4
PtXaTreH.10G104100	0.331216	0.726951			Potri.010G124400			AT1G68490.1	translocase subunit seca
PtXaTreH.16G088200	0.224245	0.726784		sulfolipid	Potri.016G112600	Sulfoquinovosyl transferase SQD2	sp|Q8S4F6|SQD2_ARATH	AT5G01220.1	sulfoquinovosyldiacylglycerol 2
PtXaTreH.18G081800	-0.00841099	0.726748			Potri.018G105700	Serine carboxypeptidase 24	sp|Q9M099|SCP24_ARATH	AT4G30610.1	alpha/beta-Hydrolases superfamily protein
PtXaTreH.04G143600	-0.0264195	0.726723			Potri.004G183000
PtXaTreH.01G082500	-0.0317779	0.726717			Potri.001G099300	2-C-methyl-D-erythritol 2,4-cyclodiphosphate synthase, chloroplastic	sp|Q9CAK8|ISPF_ARATH	AT1G63970.1	isoprenoid F
PtXaTreH.09G041000	0.0389111	0.726629			Potri.009G051900	Phospholipase A1-Igamma3, chloroplastic	sp|Q9C8J6|PLA17_ARATH	AT1G51440.1	alpha/beta-Hydrolases superfamily protein
PtXaTreH.01G048000	0.0858183	0.726624			Potri.001G056800	F-box protein At1g67340	sp|Q9FYF9|FB76_ARATH	AT1G67340.1	HCP-like superfamily protein with MYND-type zinc finger
PtXaTreH.07G038500	0.201288	0.726609			Potri.007G042400	Uncharacterized membrane protein At3g27390	sp|Q8GUM4|Y3739_ARATH	AT4G37030.1	membrane protein
PtXaTreH.01G346100	-0.0554068	0.726293			Potri.001G437200	Probable glutathione S-transferase	sp|Q03666|GSTX4_TOBAC	AT1G78380.1	glutathione S-transferase TAU 19
PtXaTreH.19G040800	0.136126	0.726023		Dof	Potri.019G040700	Cyclic dof factor 2	sp|Q93ZL5|CDF2_ARATH	AT3G47500.1	cycling DOF factor 3
PtXaTreH.04G097600	0.236253	0.725688		Dof	Potri.004G121800	Cyclic dof factor 2	sp|Q93ZL5|CDF2_ARATH	AT5G39660.3	cycling DOF factor 2
PtXaTreH.06G203100	0.211043	0.725485			Potri.006G246000	Molybdate transporter 1	sp|Q9SL95|MOT1_ARATH	AT2G25680.1	molybdate transporter 1
PtXaTreH.01G071000	0.304934	0.72532		Dof	Potri.001G086400	Dof zinc finger protein DOF4.6	sp|Q8LAP8|DOF46_ARATH	AT4G24060.1	Dof-type zinc finger DNA-binding family protein
PtXaTreH.01G191500	0.339891	0.725196			Potri.001G232500			AT2G44260.1	DUF946 family protein (DUF946)
PtXaTreH.11G120700	0.460458	0.725165			Potri.011G148300	WAT1-related protein At4g28040	sp|Q9SUD5|WTR36_ARATH	AT1G75500.2	Walls Are Thin 1
PtXaTreH.08G014700	0.398767	0.725083			Potri.008G020700	ACT domain-containing protein ACR12	sp|Q9LZ23|ACR12_ARATH	AT5G04740.1	ACT domain-containing protein
PtXaTreH.01G052600	0.386934	0.724756			Potri.001G062000			AT2G33510.1	ATP-dependent RNA helicase
PtXaTreH.15G067400	0.0521372	0.724642		NRT	Potri.015G085100	High-affinity nitrate transporter 3.1	sp|Q9FGS5|NRT31_ARATH	AT5G50200.3	nitrate transmembrane transporter
PtXaTreH.06G210100	0.234845	0.724397		EBF3A	Potri.006G254100	EIN3-binding F-box protein 1	sp|Q9SKK0|EBF1_ARATH	AT2G25490.1	EIN3-binding F box protein 1
PtXaTreH.02G079700	-0.0587154	0.724362		SULTR2.2	Potri.002G092400	Low affinity sulfate transporter 3	sp|P53393|SUT3_STYHA	AT1G77990.1	STAS domain / Sulfate transporter family
PtXaTreH.03G165500	0.361023	0.724217			Potri.003G196300	Protein LONG AFTER FAR-RED 3	sp|A0A1I9LN01|LAF3_ARATH	AT3G55850.6	Amidohydrolase family
PtXaTreH.08G165800	0.254554	0.724164			Potri.008G197400			AT5G18860.2	inosine-uridine preferring nucleoside hydrolase family protein
PtXaTreH.02G081300	0.275211	0.72413			Potri.002G094500	Probable trehalose-phosphate phosphatase J	sp|Q5HZ05|TPPJ_ARATH	AT5G65140.1	Haloacid dehalogenase-like hydrolase (HAD) superfamily protein
PtXaTreH.06G122400	0.131845	0.723976			Potri.006G141100	Guanine nucleotide-binding protein subunit gamma 3	sp|Q6AWT8|GG3_ARATH	AT5G20635.1	guanine nucleotide-binding protein subunit gamma
PtXaTreH.06G035700	0.275836	0.723585			Potri.006G043700	Probable calcium-binding protein CML36	sp|Q9SS31|CML36_ARATH	AT3G10190.1	Calcium-binding EF-hand family protein
PtXaTreH.08G029900	0.411875	0.723546			Potri.008G040000	Caffeoylshikimate esterase	sp|Q9C942|CSE_ARATH	AT5G19290.1	alpha/beta-Hydrolases superfamily protein
PtXaTreH.18G106400	0.484497	0.723262			Potri.018G143600	Oxysterol-binding protein-related protein 4B	sp|Q9SW00|ORP4B_ARATH	AT4G25850.1	OSBP(oxysterol binding protein)-related protein 4B
PtXaTreH.04G035300	-0.0216336	0.722849		Dof	Potri.004G046100	Dof zinc finger protein DOF5.4	sp|Q8LDR0|DOF54_ARATH	AT5G60850.1	OBF binding protein 4
PtXaTreH.01G133600	0.235791	0.72253			Potri.001G157500	Metalloendoproteinase 1-MMP	sp|O23507|1MMP_ARATH	AT4G16640.1	Matrixin family protein
PtXaTreH.14G053500	0.117016	0.722368			Potri.014G073000	Probable carboxylesterase 8	sp|O64640|CXE8_ARATH	AT2G45600.1	alpha/beta-Hydrolases superfamily protein
PtXaTreH.10G014400	0.16479	0.722356			Potri.010G018600	G-type lectin S-receptor-like serine/threonine-protein kinase At4g27290	sp|O81832|Y4729_ARATH	AT4G27290.2	S-locus lectin protein kinase family protein
PtXaTreH.08G010500	0.312075	0.72212			Potri.008G015700			AT3G11760.1	structural maintenance of chromosomes flexible hinge domain protein
PtXaTreH.15G055500	0.318406	0.722044			Potri.015G071200	U-box domain-containing protein 38	sp|Q9FJP6|PUB38_ARATH	AT5G65200.1	plant U-box 38
PtXaTreH.02G071100	0.0112988	0.721543			Potri.002G083200	Chlorophyllide a oxygenase, chloroplastic	sp|Q9MBA1|CAO_ARATH	AT1G44446.1	Pheophorbide a oxygenase family protein with Rieske 2Fe-2S domain-containing protein
PtXaTreH.01G270600	0.378558	0.721476			Potri.008G099100	Cytochrome P450 89A2	sp|Q42602|C89A2_ARATH	AT1G64940.1	cytochrome P450%2C family 87%2C subfamily A%2C polypeptide 6
PtXaTreH.17G063900	0.498961	0.720952		RLK-Pelle_RLCK-VIIa-2	Potri.017G077300	Probable serine/threonine-protein kinase PIX7	sp|Q9LFP7|PIX7_ARATH	AT5G15080.1	Protein kinase superfamily protein
PtXaTreH.10G209800	0.0531958	0.720003			Potri.008G010400	ACT domain-containing protein ACR11	sp|Q9FZ47|ACR11_ARATH	AT1G16880.1	uridylyltransferase-like protein
PtXaTreH.12G043100	0.333969	0.719928			Potri.012G059500			AT1G49000.1	transmembrane protein
PtXaTreH.05G061000	0.409886	0.719865		bZIP	Potri.005G082000	Transcription factor TGA1	sp|Q39237|TGA1_ARATH	AT5G65210.7	bZIP transcription factor family protein
PtXaTreH.03G027200	0.158094	0.719202		Dof	Potri.003G034200	Dof zinc finger protein DOF1.7	sp|O82155|DOF17_ARATH	AT1G51700.1	DOF zinc finger protein 1
PtXaTreH.14G142600	-0.0704598	0.719173			Potri.014G175700	Uncharacterized hydrolase YNR064C	sp|P53750|YN93_YEAST	AT4G12830.1	alpha/beta-Hydrolases superfamily protein
PtXaTreH.10G057700	0.360892	0.718576		PTH1.3	Potri.005G223500	Low affinity inorganic phosphate transporter 1	sp|A7KTC5|PHT11_PETHY	AT2G38940.1	phosphate transporter 1%3B4
PtXaTreH.12G109400	0.292219	0.718456			Potri.012G144200	Uncharacterized protein At1g76660	sp|Q9SRE5|Y1666_ARATH	AT5G52430.1	hydroxyproline-rich glycoprotein family protein
PtXaTreH.07G073800	0.242391	0.718038			Potri.T079300	Cytochrome P450 89A2	sp|Q42602|C89A2_ARATH	AT1G64940.1	cytochrome P450%2C family 87%2C subfamily A%2C polypeptide 6
PtXaTreH.04G141100	0.294651	0.717776			Potri.009G139600	Heterodimeric geranylgeranyl pyrophosphate synthase small subunit, chloroplastic	sp|Q39108|GGR_ARATH	AT4G38460.1	geranylgeranyl reductase
PtXaTreH.05G191200	0.475487	0.71736			Potri.005G244400			AT1G20225.1	Thioredoxin superfamily protein
PtXaTreH.17G018300	0.011056	0.716806			Potri.017G028300	B-box zinc finger protein 24	sp|Q96288|BBX24_ARATH	AT1G06040.1	B-box zinc finger family protein
PtXaTreH.18G095800	0.31148	0.716747			Potri.018G126600	Zinc finger BED domain-containing protein DAYSLEEPER	sp|Q9M2N5|DSLE_ARATH	AT3G42170.1	BED zinc finger and hAT dimerization domain-containing protein DAYSLEEPER
PtXaTreH.15G057900	0.47921	0.716725			Potri.015G073800			AT5G62865.1	hypothetical protein
PtXaTreH.01G127600	-0.0460872	0.716651			Potri.001G150700	Cationic amino acid transporter 6, chloroplastic	sp|Q9LZ20|CAAT6_ARATH	AT5G04770.1	cationic amino acid transporter 6
PtXaTreH.03G064900	0.371168	0.715922			Potri.003G083600	(S)-ureidoglycine aminohydrolase	sp|Q8GXV5|UGHY_ARATH	AT4G17050.1	ureidoglycine aminohydrolase
PtXaTreH.05G108000	0.169984	0.715885		AP2	Potri.005G140700	Floral homeotic protein APETALA 2	sp|P47927|AP2_ARATH	AT4G36920.2	Integrase-type DNA-binding superfamily protein
PtXaTreH.01G032000	0.338997	0.715755			Potri.001G037500			AT2G24530.2	transcriptional regulator of RNA polII%2C SAGA%2C subunit
PtXaTreH.02G168500	0.202562	0.71565			Potri.002G200000			AT2G47485.1	hypothetical protein
PtXaTreH.01G367100	0.504566	0.71558			Potri.001G462800	Berberine bridge enzyme-like 15	sp|O64743|BBE15_ARATH	AT2G34790.1	FAD-binding Berberine family protein
PtXaTreH.02G153200	0.171795	0.715502			Potri.002G180800	Protein LHY	sp|Q6R0H1|LHY_ARATH	AT1G01060.8	Homeodomain-like superfamily protein
PtXaTreH.01G099600	0.197184	0.715416			Potri.005G045800	Flavonoid 3'-monooxygenase CYP75B137	sp|A0A4D6Q415|CYP1_CROXC	AT4G12300.1	cytochrome P450%2C family 706%2C subfamily A%2C polypeptide 4
PtXaTreH.04G038900	0.201052	0.715352			Potri.004G049400	Guanylate-binding protein 6	sp|Q5R9T9|GBP6_PONAB	AT5G46070.1	Guanylate-binding family protein
PtXaTreH.18G112200	0.0759029	0.71535			Potri.018G149500	Probable starch synthase 4, chloroplastic/amyloplastic	sp|Q0WVX5|SSY4_ARATH	AT4G18240.1	starch synthase 4
PtXaTreH.19G024000	0.280233	0.715315			Potri.019G018000	Serine/threonine-protein phosphatase PP1	sp|P48489|PP1_ORYSJ	AT2G39840.1	type one serine/threonine protein phosphatase 4
PtXaTreH.01G124800	0.107972	0.715228			Potri.001G147600	Purine permease 21	sp|O49726|PUP21_ARATH	AT4G18220.1	Drug/metabolite transporter superfamily protein
PtXaTreH.12G061800	0.109175	0.715094			Potri.012G084800	Ferric reduction oxidase 8, mitochondrial	sp|Q8VY13|FRO8_ARATH	AT5G50160.1	ferric reduction oxidase 8
PtXaTreH.02G081700	0.376865	0.713515			Potri.002G094900			AT1G35830.1	VQ motif-containing protein
PtXaTreH.06G085300	-0.0201547	0.712938		sulfolipid	Potri.006G097600	Sulfoquinovosyl transferase SQD2	sp|Q8S4F6|SQD2_ARATH	AT5G01220.1	sulfoquinovosyldiacylglycerol 2
PtXaTreH.09G036800	0.0773171	0.712566			Potri.009G046700	Protein SMAX1-LIKE 6	sp|Q9LML2|SMXL6_ARATH	AT1G07200.2	Double Clp-N motif-containing P-loop nucleoside triphosphate hydrolases superfamily protein
PtXaTreH.10G039700	0.179707	0.712434			Potri.010G051600	Cleavage and polyadenylation specificity factor subunit CG7185	sp|Q9VSH4|CPSF6_DROME	AT1G13190.1	RNA-binding (RRM/RBD/RNP motifs) family protein
PtXaTreH.08G052500	0.100932	0.712271			Potri.008G067700			AT2G40095.2	Alpha/beta hydrolase related protein
PtXaTreH.04G056300	0.529948	0.712217		RLK-Pelle_LRR-XII-1	Potri.017G152500	Probable LRR receptor-like serine/threonine-protein kinase At3g47570	sp|C0LGP4|Y3475_ARATH	AT3G47570.1	Leucine-rich repeat protein kinase family protein
PtXaTreH.19G056600	0.0480466	0.712183			Potri.019G057900	Taxane 13-alpha-hydroxylase	sp|Q8W4T9|T13H_TAXCU	AT5G36110.1	cytochrome P450%2C family 716%2C subfamily A%2C polypeptide 1
PtXaTreH.13G064800	0.375907	0.712145		CHATL2	Potri.013G074400	Benzyl alcohol O-benzoyltransferase	sp|Q8GT20|BEBT_TOBAC	AT5G17540.1	HXXXD-type acyl-transferase family protein
PtXaTreH.03G037400	0.0638961	0.712105			Potri.003G051300	Auxin-responsive protein IAA27	sp|Q9ZSY8|IAA27_ARATH	AT4G29080.1	phytochrome-associated protein 2
PtXaTreH.11G130100	0.324823	0.712068			Potri.011G160200	Berberine bridge enzyme-like 26	sp|Q9FKU8|BBE26_ARATH	AT5G44400.1	FAD-binding Berberine family protein
PtXaTreH.09G008900	0.177839	0.711969			Potri.009G013300			AT5G60580.3	RING/U-box superfamily protein
PtXaTreH.06G143700	0.185184	0.711855			Potri.006G173900	Protein GLUTAMINE DUMPER 3	sp|Q9FHH5|GDU3_ARATH	AT5G57685.1	glutamine dumper 3
PtXaTreH.19G093500	0.28813	0.711498			Potri.019G101900	Expansin-B3	sp|Q9M0I2|EXPB3_ARATH	AT4G28250.1	expansin B3
PtXaTreH.10G204300	0.250265	0.711144			Potri.010G243100	DnaJ protein homolog	sp|Q04960|DNJH_CUCSA	AT5G22060.1	DNAJ homologue 2
PtXaTreH.08G115300	0.0562882	0.710791			Potri.008G138000	Zinc finger protein 4	sp|Q39263|ZFP4_ARATH	AT1G66140.1	zinc finger protein 4
PtXaTreH.01G151900	0.423137	0.710767		Trihelix	Potri.003G056000	Trihelix transcription factor ASIL2	sp|Q9LJG8|ASIL2_ARATH	AT3G24490.1	Alcohol dehydrogenase transcription factor Myb/SANT-like family protein
PtXaTreH.08G055700	0.203617	0.710717		Trihelix	Potri.008G071300	Trihelix transcription factor ASIL2	sp|Q9LJG8|ASIL2_ARATH	AT5G05550.2	sequence-specific DNA binding transcription factor
PtXaTreH.01G017700	0.198485	0.710631		bZIP	Potri.001G020200	Basic leucine zipper 19	sp|Q8VY76|BZP19_ARATH	AT4G35040.4	Basic-leucine zipper (bZIP) transcription factor family protein
PtXaTreH.10G054600	0.334232	0.710289			Potri.010G068200	Cyanate hydratase	sp|B9HSR7|CYNS_POPTR	AT3G23490.2	cyanase
PtXaTreH.02G088600	0.275987	0.710187			Potri.002G103700	Protein CutA, chloroplastic	sp|P93009|CUTA_ARATH	AT2G33740.2	Nitrogen regulatory PII-like%2C alpha/beta
PtXaTreH.18G010100	0.0287049	0.709941			Potri.018G013800	Zinc finger protein CONSTANS-LIKE 4	sp|Q940T9|COL4_ARATH	AT5G24930.1	zinc finger CONSTANS-like protein
PtXaTreH.09G051100	0.26929	0.709708			Potri.009G074100	Zinc transporter 6, chloroplastic	sp|O64738|ZIP6_ARATH	AT2G30080.1	ZIP metal ion transporter family
PtXaTreH.06G038000	0.288974	0.709544		P2B	Potri.006G046500	Putative calcium-transporting ATPase 11, plasma membrane-type	sp|Q9M2L4|ACA11_ARATH	AT3G57330.1	autoinhibited Ca2+-ATPase 11
PtXaTreH.18G039700	0.308925	0.708235			Potri.018G053300	Fe(2+) transport protein 3, chloroplastic	sp|Q8LE59|IRT3_ARATH	AT1G60960.1	iron regulated transporter 3
PtXaTreH.06G129800	0.190753	0.707195		MYB_related	Potri.006G150300	Transcription factor MYBS3	sp|Q7XC57|MYBS3_ORYSJ	AT5G56840.1	myb-like transcription factor family protein
PtXaTreH.10G051900	0.399392	0.707043			Potri.008G172000			AT4G21865.1	hypothetical protein
PtXaTreH.11G036500	0.0266555	0.706573			Potri.011G046600	Serine carboxypeptidase-like 31	sp|O04084|SCP31_ARATH	AT1G11080.1	serine carboxypeptidase-like 31
PtXaTreH.02G059500	0.349041	0.705337			Potri.002G069500	Transcription factor VIP1	sp|Q9MA75|VIP1_ARATH	AT1G43700.1	VIRE2-interacting protein 1
PtXaTreH.17G051300	0.0977733	0.705335			Potri.T044100	Transcription factor TCP20	sp|Q9LSD5|TCP20_ARATH	AT3G27010.2	TEOSINTE BRANCHED 1%2C cycloidea%2C PCF (TCP)-domain family protein 20
PtXaTreH.04G058900	0.13924	0.705298			Potri.004G072500	Protein SAR DEFICIENT 4	sp|Q9FLY0|SARD4_ARATH	AT5G52810.1	NAD(P)-binding Rossmann-fold superfamily protein
PtXaTreH.02G088200	0.506161	0.704838			Potri.002G103300	Transcription factor bHLH145	sp|Q9FGB0|BH145_ARATH	AT5G50010.1	transcription factor bHLH145
PtXaTreH.01G088000	0.306927	0.704369		P1B	Potri.001G105800	Probable copper-transporting ATPase HMA5	sp|Q9SH30|HMA5_ARATH	AT1G63440.1	heavy metal atpase 5
PtXaTreH.03G050100	0.176155	0.704306			Potri.003G067600	Linoleate 13S-lipoxygenase 3-1, chloroplastic	sp|O24371|LOX31_SOLTU	AT1G17420.1	lipoxygenase 3
PtXaTreH.11G126200	-0.0413453	0.704174		FLA	Potri.T118500			AT1G30800.1	Fasciclin-like arabinogalactan family protein
PtXaTreH.15G049300	0.265888	0.704163			Potri.012G069700	ABC transporter A family member 7	sp|Q9STT5|AB7A_ARATH	AT3G47780.1	ABC2 homolog 6
PtXaTreH.12G065100	0.295888	0.704089		NRT	Potri.012G089300	High-affinity nitrate transporter 3.1	sp|Q9FGS5|NRT31_ARATH	AT5G50200.3	nitrate transmembrane transporter
PtXaTreH.13G067700	0.176793	0.703921			Potri.013G078500			AT4G17900.1	PLATZ transcription factor family protein
PtXaTreH.18G055100	-0.0550295	0.703392			Potri.018G076400	Protein SODIUM POTASSIUM ROOT DEFECTIVE 2	sp|Q58FZ0|NAKR2_ARATH	AT3G24450.1	Heavy metal transport/detoxification superfamily protein
PtXaTreH.03G103400	0.244335	0.703301		P1B	Potri.003G125700	Probable copper-transporting ATPase HMA5	sp|Q9SH30|HMA5_ARATH	AT1G63440.1	heavy metal atpase 5
PtXaTreH.01G072400	0.211267	0.703137		Nin-like, NLP7 nitrate sensor	Potri.001G087900	Protein NLP7	sp|Q84TH9|NLP7_ARATH	AT4G24020.1	NIN like protein 7
PtXaTreH.19G104100	0.371311	0.702669			Potri.019G118400	Equilibrative nucleotide transporter 3	sp|Q9M0Y3|ENT3_ARATH	AT4G05120.2	Major facilitator superfamily protein
PtXaTreH.02G038500	0.0901435	0.702394			Potri.002G045000	Auxin-induced protein 22D	sp|O24542|AX22D_VIGRR	AT5G43700.1	AUX/IAA transcriptional regulator family protein
PtXaTreH.04G112900	0.333728	0.70225		CAMK_CDPK	Potri.004G143700	CDPK-related kinase 5	sp|Q9SCS2|CAMK5_ARATH	AT3G50530.1	CDPK-related kinase
PtXaTreH.15G057700	0.429018	0.701838			Potri.015G073600	RING-H2 finger protein ATL46	sp|Q9FL07|ATL46_ARATH	AT5G40250.1	RING/U-box superfamily protein
PtXaTreH.05G116800	0.400894	0.701635			Potri.005G153800	NADPH--cytochrome P450 reductase	sp|P37116|NCPR_VIGRR	AT4G24520.1	P450 reductase 1
PtXaTreH.01G076800	0.0559088	0.701531			Potri.001G092500	Abscisic acid receptor PYL8	sp|Q9FGM1|PYL8_ARATH	AT5G53160.2	regulatory components of ABA receptor 3
PtXaTreH.04G083400	-0.0337758	0.701419		MYB	Potri.004G102600	Transcription factor AS1	sp|O80931|AS1_ARATH	AT2G37630.1	myb-like HTH transcriptional regulator family protein
PtXaTreH.05G202300	0.39391	0.701219			Potri.005G256700	Probable RNA-binding protein ARP1	sp|Q9M1S3|ARP1_ARATH	AT1G76460.1	RNA-binding (RRM/RBD/RNP motifs) family protein
PtXaTreH.05G107500	0.313877	0.701099			Potri.005G140000	F-box protein At5g67140	sp|Q9FH99|FB302_ARATH	AT5G67140.1	F-box/RNI-like superfamily protein
PtXaTreH.05G087600	0.333374	0.701073		MYB	Potri.005G112000	Myb-related protein 308	sp|P81393|MYB08_ANTMA	AT4G38620.1	myb domain protein 4
PtXaTreH.19G000300	0.0616719	0.700957		ATCLC-C	Potri.T046200	Chloride channel protein CLC-c	sp|Q96282|CLCC_ARATH	AT5G49890.1	chloride channel C
PtXaTreH.05G031400	0.281663	0.700482			Potri.005G045700	Double-stranded RNA-binding protein 2	sp|Q0DKP4|DRB2_ORYSJ	AT3G26932.2	dsRNA-binding protein 3
PtXaTreH.17G068700	0.186277	0.700388			Potri.001G422600			AT3G56360.1	hypothetical protein
PtXaTreH.03G025800	0.545512	0.700259		RLK-Pelle_RLCK-XV	Potri.003G032100	PTI1-like tyrosine-protein kinase At3g15890	sp|Q9LSC2|Y3589_ARATH	AT1G52540.1	Protein kinase superfamily protein
PtXaTreH.14G027900	0.239432	0.700063			Potri.014G038400	Protein JINGUBANG	sp|O48716|JGB_ARATH	AT2G26490.1	Transducin/WD40 repeat-like superfamily protein
PtXaTreH.06G146300	0.49957	0.699953			Potri.006G178100	Protein FLX-like 4	sp|Q9FH51|FLXL4_ARATH	AT5G61920.6	FLX-like protein
PtXaTreH.01G049600	0.208315	0.699457		SBP	Potri.001G058600	Squamosa promoter-binding-like protein 16	sp|Q6YZE8|SPL16_ORYSJ	AT5G50670.2	Squamosa promoter-binding protein-like (SBP domain) transcription factor family protein
PtXaTreH.02G038800	0.303856	0.699183		bHLH	Potri.002G045400	Transcription factor UNE12	sp|O22768|UNE12_ARATH	AT4G02590.2	basic helix-loop-helix (bHLH) DNA-binding superfamily protein
PtXaTreH.19G060700	0.00728462	0.699165			Potri.019G063400	Reticuline oxidase	sp|P93479|RETO_PAPSO	AT4G20860.1	FAD-binding Berberine family protein
PtXaTreH.02G181500	0.130541	0.698807			Potri.014G164800	Protein OBERON 2	sp|Q9LUB7|OBE2_ARATH	AT5G48160.2	potyvirus VPg interacting protein (DUF1423)
PtXaTreH.03G017700	0.328644	0.698648			Potri.003G023300	Probable WRKY transcription factor 19	sp|Q9SZ67|WRK19_ARATH	AT5G64550.1	loricrin-like protein
PtXaTreH.06G031900	0.132348	0.69854			Potri.006G039500	Sulfoquinovosidase	sp|P32138|SQASE_ECOLI	AT3G45940.1	Glycosyl hydrolases family 31 protein
PtXaTreH.10G014000	0.240403	0.698532			Potri.010G018600	G-type lectin S-receptor-like serine/threonine-protein kinase At4g27290	sp|O81832|Y4729_ARATH	AT4G27290.2	S-locus lectin protein kinase family protein
PtXaTreH.16G109300	0.277404	0.69841			Potri.016G137200	Protein FATTY ACID EXPORT 3, chloroplastic	sp|Q9ZVH7|FAX3_ARATH	AT2G38550.1	Transmembrane proteins 14C
PtXaTreH.16G031800	0.0908955	0.698323			Potri.016G040200	Lycopene beta cyclase, chloroplastic/chromoplastic	sp|Q43415|LCYB_CAPAN	AT3G10230.1	lycopene cyclase
PtXaTreH.01G178900	0.168313	0.698181			Potri.001G216900	Transcription factor LHW	sp|Q9XIN0|LHW_ARATH	AT2G27230.2	transcription factor-like protein
PtXaTreH.01G272300	-0.0346291	0.697947			Potri.001G332800	Protein LYK2	sp|Q9SGI7|LYK2_ARATH	AT3G01840.1	Protein kinase superfamily protein
PtXaTreH.07G007400	0.372936	0.69749		HD-ZIP	Potri.007G008200	Homeobox-leucine zipper protein HAT22	sp|P46604|HAT22_ARATH	AT4G37790.1	Homeobox-leucine zipper protein family
PtXaTreH.11G119100	-0.00282878	0.697333			Potri.011G146600	2-oxoglutarate-dependent dioxygenase DAO	sp|Q7XKU5|DAO_ORYSJ	AT1G14130.1	2-oxoglutarate (2OG) and Fe(II)-dependent oxygenase superfamily protein
PtXaTreH.04G071600	0.243018	0.69729			Potri.004G087500	HMG-Y-related protein A	sp|Q00423|HMGYA_SOYBN	AT1G14900.1	high mobility group A
PtXaTreH.09G018300	0.400206	0.697221			Potri.009G025500	YrdC domain-containing protein, mitochondrial	sp|Q499R4|YRDC_RAT	AT5G60590.2	DHBP synthase RibB-like alpha/beta domain-containing protein
PtXaTreH.06G172900	0.075075	0.696991		CIN3	Potri.006G210600	Beta-fructofuranosidase, insoluble isoenzyme 1	sp|P26792|INV1_DAUCA	AT3G52600.1	cell wall invertase 2
PtXaTreH.14G019200	0.336671	0.69682
PtXaTreH.02G054600	0.436513	0.696091			Potri.002G063700	Probable choline kinase 3	sp|Q9SZ92|CK3_ARATH	AT4G09760.2	Protein kinase superfamily protein
PtXaTreH.13G126000	0.118091	0.69589			Potri.013G159800	KH domain-containing protein At2g38610	sp|Q9ZVI3|QKIL3_ARATH	AT2G38610.2	RNA-binding KH domain-containing protein
PtXaTreH.14G122800	-0.0750028	0.695443			Potri.014G153000	50S ribosomal protein L6, chloroplastic	sp|O23049|RK6_ARATH	AT1G05190.1	Ribosomal protein L6 family
PtXaTreH.07G065900	0.401884	0.695196			Potri.007G077500			AT4G09890.1	mediator of RNA polymerase II transcription subunit%2C putative (DUF3511)
PtXaTreH.04G065100	0.28394	0.695182		RLK-Pelle_CrRLK1L-1	Potri.004G079700	Probable receptor-like protein kinase At5g24010	sp|Q9FLW0|Y5241_ARATH	AT5G24010.1	Protein kinase superfamily protein
PtXaTreH.08G119200	0.326219	0.695075			Potri.008G142700	Transcription factor bHLH111	sp|Q9FYJ6|BH111_ARATH	AT1G31050.1	basic helix-loop-helix (bHLH) DNA-binding superfamily protein
PtXaTreH.08G174700	0.528237	0.694687			Potri.008G209800	Protein SRC2	sp|O04133|SRC2_SOYBN	AT3G16510.1	Calcium-dependent lipid-binding (CaLB domain) family protein
PtXaTreH.16G107300	0.123139	0.694654		WNK_NRBP	Potri.016G134600	Probable serine/threonine-protein kinase WNK5	sp|Q9SCU5|WNK5_ARATH	AT3G51630.2	with no lysine (K) kinase 5
PtXaTreH.04G010800	0.153416	0.69424			Potri.004G015800	Uncharacterized protein At5g41620	sp|Q66GQ2|Y5162_ARATH	AT1G50660.1	actin cytoskeleton-regulatory complex pan-like protein
PtXaTreH.17G073200	0.311142	0.694202			Potri.017G090000			AT3G29270.2	RING/U-box superfamily protein
PtXaTreH.06G059600	0.215434	0.694112		EBF4A	Potri.006G068500	EIN3-binding F-box protein 1	sp|Q9SKK0|EBF1_ARATH	AT2G25490.1	EIN3-binding F box protein 1
PtXaTreH.09G089900	0.117825	0.694025		AP2/B3	Potri.009G108500	B3 domain-containing transcription factor VRN1	sp|Q8L3W1|VRN1_ARATH	AT3G18990.2	AP2/B3-like transcriptional factor family protein
PtXaTreH.13G064700	0.360156	0.693281		CHATL2	Potri.013G074400	Benzyl alcohol O-benzoyltransferase	sp|Q8GT20|BEBT_TOBAC	AT5G17540.1	HXXXD-type acyl-transferase family protein
PtXaTreH.11G126700	0.069238	0.693222			Potri.011G155700	Small nuclear ribonucleoprotein-associated protein B'	sp|Q9N1Q0|RSMB_MACEU	AT5G44500.2	Small nuclear ribonucleoprotein family protein
PtXaTreH.11G029900	0.0660521	0.693022		RLK-Pelle_DLSV	Potri.011G038800	G-type lectin S-receptor-like serine/threonine-protein kinase At1g11330	sp|Q9SXB8|Y1133_ARATH	AT1G11330.1	S-locus lectin protein kinase family protein
PtXaTreH.02G098800	0.427388	0.693002			Potri.002G115000	RNA-binding protein 1	sp|Q9C652|RBP1_ARATH	AT1G58470.2	RNA-binding protein 1
PtXaTreH.02G118300	0.387757	0.692907			Potri.002G139500	Protein FIP2	sp|O23550|FRIP2_ARATH	AT2G44730.1	Alcohol dehydrogenase transcription factor Myb/SANT-like family protein
PtXaTreH.04G029100	-0.0677147	0.692863		Dof	Potri.004G038800	Dof zinc finger protein 4	sp|Q6Z345|DOF4_ORYSJ	AT5G60850.1	OBF binding protein 4
PtXaTreH.15G083400	0.121098	0.692629			Potri.015G103600	CASP-like protein 1F1	sp|B9IFI5|CSPLH_POPTR	AT4G25040.1	Uncharacterized protein family (UPF0497)
PtXaTreH.19G060600	0.460326	0.692588			Potri.019G063300			AT4G10330.1	glycine-rich protein
PtXaTreH.10G099200	0.445064	0.692392			Potri.010G119500			AT2G01190.1	Octicosapeptide/Phox/Bem1p family protein
PtXaTreH.10G177800	0.244201	0.692319			Potri.010G212800	Probable membrane-associated kinase regulator 4	sp|O80624|MAKR4_ARATH	AT2G39370.1	membrane-associated kinase regulator
PtXaTreH.11G129500	0.518328	0.692016			Potri.011G158700	Berberine bridge enzyme-like 15	sp|O64743|BBE15_ARATH	AT2G34790.1	FAD-binding Berberine family protein
PtXaTreH.01G229000	0.0766026	0.691783			Potri.001G277600			AT1G07175.1	alternative NAD(P)H dehydrogenase
PtXaTreH.12G029400	-0.182862	0.691716			Potri.012G042200	Purple acid phosphatase 17	sp|Q9SCX8|PPA17_ARATH	AT3G17790.1	purple acid phosphatase 17
PtXaTreH.06G210400	0.616459	0.691671			Potri.006G254400	Protein WVD2-like 5	sp|Q94C48|WDL5_ARATH	AT4G32330.4	TPX2 (targeting protein for Xklp2) protein family
PtXaTreH.02G172400	0.134635	0.691652			Potri.T134300	Phytochrome A-associated F-box protein	sp|Q8LEA8|EID1_ARATH	AT4G02440.1	F-box family protein
PtXaTreH.01G043000	0.125113	0.691635			Potri.001G051300
PtXaTreH.05G004300	0.26672	0.691249			Potri.005G006200
PtXaTreH.10G130400	0.00607259	0.690633			Potri.010G158400	Probable inactive purple acid phosphatase 1	sp|Q9LMX4|PPA1_ARATH	AT1G13750.1	Purple acid phosphatases superfamily protein
PtXaTreH.12G064900	0.187945	0.690486			Potri.012G089100			AT4G12690.2	DUF868 family protein (DUF868)
PtXaTreH.01G367000	0.468142	0.690355			Potri.001G462800	Berberine bridge enzyme-like 15	sp|O64743|BBE15_ARATH	AT2G34790.1	FAD-binding Berberine family protein
PtXaTreH.02G215500	0.413303	0.689797			Potri.002G260900	Uncharacterized protein At1g01500	sp|Q8GUH2|Y1015_ARATH	AT1G75180.3	Erythronate-4-phosphate dehydrogenase family protein
PtXaTreH.13G092900	0.219472	0.689777		C2H2	Potri.013G114600	Protein SENSITIVE TO PROTON RHIZOTOXICITY 1	sp|Q9C8N5|STOP1_ARATH	AT1G34370.2	C2H2 and C2HC zinc fingers superfamily protein
PtXaTreH.01G347500	0.495483	0.689576			Potri.001G439100	Protein WHAT'S THIS FACTOR 1 homolog, chloroplastic	sp|A0MFS5|WTF1_ARATH	AT1G79120.2	Ubiquitin carboxyl-terminal hydrolase family protein
PtXaTreH.05G144500	0.0847641	0.689228			Potri.005G192100	WAT1-related protein At1g43650	sp|Q6NMB7|WTR7_ARATH	AT1G43650.1	nodulin MtN21 /EamA-like transporter family protein
PtXaTreH.06G198800	0.472766	0.689077			Potri.006G240500	Protein EMBRYONIC FLOWER 1	sp|Q9LYD9|EMF1_ARATH	AT5G11530.3	embryonic flower 1 (EMF1)
PtXaTreH.04G056500	0.190877	0.688878
PtXaTreH.09G087000	0.115182	0.688815			Potri.009G105300	Polyadenylate-binding protein RBP47B	sp|Q0WW84|RB47B_ARATH	AT3G19130.1	RNA-binding protein 47B
PtXaTreH.10G020100	0.351409	0.688706		Histidine-containing phosphotransfer protein	Potri.010G027100	Histidine-containing phosphotransfer protein 1	sp|Q9ZNV9|AHP1_ARATH	AT3G21510.1	histidine-containing phosphotransmitter 1
PtXaTreH.04G048300	0.328225	0.688579		CMGC_GSK	Potri.004G059000	Shaggy-related protein kinase eta	sp|Q39011|KSG7_ARATH	AT4G18710.1	Protein kinase superfamily protein
PtXaTreH.13G098400	-0.0957838	0.688274			Potri.013G121800	Trans-resveratrol di-O-methyltransferase	sp|B6VJS4|ROMT_VITVI	AT4G35160.1	O-methyltransferase family protein
PtXaTreH.01G153400	0.391719	0.688094			Potri.001G182000	Mitochondrial arginine transporter BAC2	sp|Q9CA93|BAC2_ARATH	AT1G79900.1	Mitochondrial substrate carrier family protein
PtXaTreH.12G024100	0.229773	0.688018			Potri.012G035700	Probable membrane-associated kinase regulator 5	sp|Q9FLX4|MAKR5_ARATH	AT5G52870.1	membrane-associated kinase regulator
PtXaTreH.03G111100	0.215027	0.687465			Potri.003G134200	Probable WRKY transcription factor 19	sp|Q9SZ67|WRK19_ARATH	AT1G64140.1	WRKY transcription factor
PtXaTreH.06G005400	0.214296	0.687356			Potri.006G006000	Oligopeptide transporter 3	sp|O23482|OPT3_ARATH	AT4G16370.1	oligopeptide transporter
PtXaTreH.01G001800	0.590503	0.687267		RLK-Pelle_RLCK-VIIa-1	Potri.001G002300	Probable serine/threonine-protein kinase PBL16	sp|Q9FM85|PBL16_ARATH	AT5G56460.1	Protein kinase superfamily protein
PtXaTreH.01G194200	0.269566	0.68693		MYB	Potri.001G235500	Transcription factor MYB48	sp|Q9LX82|MYB48_ARATH	AT3G46130.1	myb domain protein 48
PtXaTreH.02G126700	0.446625	0.68673			Potri.002G148900	LOB domain-containing protein 31	sp|O81322|LBD31_ARATH	AT4G00210.1	LOB domain-containing protein 31
PtXaTreH.06G080500	-0.0285094	0.686391			Potri.006G091900	Mitochondrial substrate carrier family protein B	sp|Q54MZ4|MCFB_DICDI	AT3G53940.1	Mitochondrial substrate carrier family protein
PtXaTreH.14G005400	0.195247	0.686253			Potri.014G012700	Heterogeneous nuclear ribonucleoprotein 1	sp|Q8W034|RNP1_ARATH	AT1G58470.2	RNA-binding protein 1
PtXaTreH.08G127900	0.20772	0.686149			Potri.010G087600	Imidazoleglycerol-phosphate dehydratase 1, chloroplastic	sp|P34047|HIS5A_ARATH	AT4G14910.1	HISTIDINE BIOSYNTHESIS 5B
PtXaTreH.03G024800	-0.0542922	0.686139			Potri.003G030900	Glycerol kinase	sp|Q9M8L4|GLPK_ARATH	AT1G80460.1	Actin-like ATPase superfamily protein
PtXaTreH.17G036600	0.326854	0.686032			Potri.017G048300			AT4G33600.1	transmembrane protein
PtXaTreH.05G116100	0.587027	0.685887		GATA	Potri.005G152500	GATA transcription factor 24	sp|Q8GXL7|GAT24_ARATH	AT3G21175.2	ZIM-like 1
PtXaTreH.10G156100	0.334393	0.685876			Potri.010G188200	Protein SMAX1-LIKE 7	sp|O80875|SMXL7_ARATH	AT2G29970.1	Double Clp-N motif-containing P-loop nucleoside triphosphate hydrolases superfamily protein
PtXaTreH.06G086300	0.146454	0.685653			Potri.006G099200			AT5G01260.3	Carbohydrate-binding-like fold
PtXaTreH.01G127100	0.274203	0.685585			Potri.001G150200	Calcineurin B-like protein 9	sp|Q9LTB8|CNBL9_ARATH	AT5G47100.1	calcineurin B-like protein 9
PtXaTreH.05G130400	0.338129	0.685223		GRAS	Potri.005G175300	Protein NODULATION SIGNALING PATHWAY 2	sp|Q2PEG7|NSP2_LOTJA	AT4G08250.1	GRAS family transcription factor
PtXaTreH.15G090800	0.327805	0.685096			Potri.T135400	Peptide methionine sulfoxide reductase A4, chloroplastic	sp|P54150|MSRA4_ARATH	AT4G25130.1	peptide met sulfoxide reductase 4
PtXaTreH.03G000300	0.167304	0.68505			Potri.003G000800	Protein NRT1/ PTR FAMILY 4.3	sp|Q93VV5|PTR16_ARATH	AT1G59740.1	Major facilitator superfamily protein
PtXaTreH.03G089500	0.134879	0.68473			Potri.003G110700			AT5G47580.1	transmembrane protein
PtXaTreH.14G082800	0.194373	0.68468			Potri.014G106800	Protein LHY	sp|Q6R0H1|LHY_ARATH	AT1G01060.8	Homeodomain-like superfamily protein
PtXaTreH.09G012700	-0.0436597	0.684241			Potri.009G018600	Elongation factor 1-beta 1	sp|Q84WM9|EF1B1_ARATH	AT5G12110.1	elongation factor 1-beta 1
PtXaTreH.08G171800	0.00962978	0.683948		starch degradation I	Potri.008G204200	Inactive beta-amylase 9	sp|Q8VYW2|BAM9_ARATH	AT5G18670.1	beta-amylase 3
PtXaTreH.16G060200	0.255917	0.683636			Potri.016G074900			AT3G11560.4	LETM1-like protein
PtXaTreH.08G075300	0.523053	0.683606			Potri.008G094500	Zinc finger protein ZAT4	sp|Q9SHD0|ZAT4_ARATH	AT1G26610.1	C2H2-like zinc finger protein
PtXaTreH.09G090500	0.106554	0.683337			Potri.009G108900			AT1G49470.1	transmembrane epididymal protein (DUF716)
PtXaTreH.02G109500	0.0955432	0.683325			Potri.002G128000	Patatin-like protein 2	sp|O48723|PLP2_ARATH	AT2G26560.1	phospholipase A 2A
PtXaTreH.02G129200	0.116891	0.683301			Potri.002G151700	MADS-box protein SOC1	sp|O64645|SOC1_ARATH	AT2G45660.1	AGAMOUS-like 20
PtXaTreH.01G226600	0.283606	0.683234			Potri.001G275300			AT4G29070.2	Phospholipase A2 family protein
PtXaTreH.16G071100	-0.147803	0.6832		RLK-Pelle_CR4L	Potri.016G089200	Serine/threonine-protein kinase-like protein CCR1	sp|Q9S7D9|ACCR1_ARATH	AT3G09780.1	CRINKLY4 related 1
PtXaTreH.07G068400	0.406813	0.683009			Potri.007G081100	F-box/kelch-repeat protein SKIP6	sp|Q9SJ04|SKIP6_ARATH	AT2G21950.1	SKP1 interacting partner 6
PtXaTreH.10G166000	0.111802	0.682834		PP2CA(ABA)	Potri.010G199600	Protein phosphatase 2C 37	sp|P49598|P2C37_ARATH	AT3G11410.1	protein phosphatase 2CA
PtXaTreH.05G031600	0.186125	0.682832			Potri.005G045900	Salicylate carboxymethyltransferase	sp|Q9SPV4|SAMT_CLABR	AT1G19640.1	jasmonic acid carboxyl methyltransferase
PtXaTreH.03G012700	0.112096	0.682372			Potri.003G016400
PtXaTreH.11G030600	0.313523	0.682247			Potri.011G039700	B-box domain protein 31	sp|Q9LRM4|MIP1B_ARATH	AT4G27310.1	B-box type zinc finger family protein
PtXaTreH.02G156600	0.172334	0.682245			Potri.002G185300	Uncharacterized protein C24B11.05	sp|Q09893|YAI5_SCHPO	AT3G62040.1	Haloacid dehalogenase-like hydrolase (HAD) superfamily protein
PtXaTreH.06G155800	-0.178682	0.68196			Potri.006G189900	Peptidyl-prolyl cis-trans isomerase CYP28, chloroplastic	sp|O65220|CPY28_ARATH	AT5G35100.3	Cyclophilin-like peptidyl-prolyl cis-trans isomerase family protein
PtXaTreH.08G097600	0.202637	0.681749			Potri.008G118700	30S ribosomal protein 3-1, chloroplastic	sp|Q9SX22|RRP31_ARATH	AT1G68590.1	Ribosomal protein PSRP-3/Ycf65
PtXaTreH.19G096200	0.0276995	0.68129			Potri.019G104700	Glutamate formimidoyltransferase	sp|Q6KZM5|GLFT_PICTO	AT2G20830.4	folic acid binding / transferase
PtXaTreH.06G200500	-0.0722155	0.68128			Potri.006G242100	Sulfite exporter TauE/SafE family protein 3	sp|Q8L7A0|TAUE3_ARATH	AT2G25737.1	Sulfite exporter TauE/SafE family protein
PtXaTreH.16G082100	0.0716007	0.681036			Potri.016G103600	Putative DEAD-box ATP-dependent RNA helicase 33	sp|O80792|RH33_ARATH	AT2G37920.1	copper ion transmembrane transporter
PtXaTreH.05G004000	0.390922	0.681036			Potri.005G005800	Pyrrolidone-carboxylate peptidase	sp|O73944|PCP_PYRFU	AT1G56700.4	Peptidase C15%2C pyroglutamyl peptidase I-like protein
PtXaTreH.03G107200	0.57533	0.681029			Potri.003G129900	Probable E3 ubiquitin-protein ligase RHB1A	sp|Q2HIJ8|RHB1A_ARATH	AT5G41350.3	RING/U-box superfamily protein
PtXaTreH.14G031800	0.414885	0.680912			Potri.014G043100	Cytochrome P450 734A1	sp|O48786|C734A_ARATH	AT1G75130.1	cytochrome P450%2C family 721%2C subfamily A%2C polypeptide 1
PtXaTreH.02G200400	-0.0426802	0.680379			Potri.002G242800			AT4G13150.1	transmembrane protein
PtXaTreH.10G014700	0.238755	0.680309		RLK-Pelle_DLSV	Potri.010G018400	G-type lectin S-receptor-like serine/threonine-protein kinase At4g27290	sp|O81832|Y4729_ARATH	AT4G27290.2	S-locus lectin protein kinase family protein
PtXaTreH.05G149700	0.169038	0.680265			Potri.005G198400	Hypoxanthine-guanine phosphoribosyltransferase	sp|Q839B2|HGPRT_ENTFA	AT1G71750.1	Hypoxanthine-guanine phosphoribosyltransferase
PtXaTreH.18G105100	0.256049	0.680257			Potri.018G142100	Protein CHLOROPLAST IMPORT APPARATUS 2	sp|Q9LU68|CIA2_ARATH	AT5G57180.2	chloroplast import apparatus 2
PtXaTreH.06G029000	-0.112729	0.680136			Potri.006G036000	Serine carboxypeptidase-like 45	sp|Q93Y09|SCP45_ARATH	AT1G28110.2	serine carboxypeptidase-like 45
PtXaTreH.10G156400	0.215322	0.67976			Potri.010G188500	Uncharacterized protein C2F7.02c	sp|Q09695|YA22_SCHPO	AT3G55960.1	Haloacid dehalogenase-like hydrolase (HAD) superfamily protein
PtXaTreH.09G133000	0.271304	0.679716		EIN3A	Potri.009G159200	Protein ETHYLENE INSENSITIVE 3	sp|O24606|EIN3_ARATH	AT3G20770.1	Ethylene insensitive 3 family protein
PtXaTreH.05G161600	0.266822	0.6797			Potri.005G211500	FCS-Like Zinc finger 8	sp|Q8L471|FLZ8_ARATH	AT3G22550.1	NAD(P)H-quinone oxidoreductase subunit%2C putative (DUF581)
PtXaTreH.03G108100	0.221146	0.679684			Potri.003G130900	Brassinosteroid-responsive RING protein 1	sp|Q9XF92|BRH1_ARATH	AT1G63840.1	RING/U-box superfamily protein
PtXaTreH.06G074000	0.20227	0.679578			Potri.006G085000	Probable protein phosphatase 2C 4	sp|Q9LQN6|P2C04_ARATH	AT1G07630.1	pol-like 5
PtXaTreH.06G089100	0.249956	0.679272			Potri.006G102500	Pyruvate decarboxylase 1	sp|O82647|PDC1_ARATH	AT4G33070.1	Thiamine pyrophosphate dependent pyruvate decarboxylase family protein
PtXaTreH.16G023800	0.248308	0.679249			Potri.016G032500	R3H domain-containing protein 1	sp|Q15032|R3HD1_HUMAN	AT3G56680.1	Single-stranded nucleic acid binding R3H protein
PtXaTreH.03G121100	0.210638	0.679046		AtALMT10	Potri.003G145000	Aluminum-activated malate transporter 10	sp|O23086|ALMTA_ARATH	AT4G00910.1	aluminum activated malate transporter family protein
PtXaTreH.06G066600	0.190197	0.678964		P1B	Potri.006G076900	Cadmium/zinc-transporting ATPase HMA2	sp|Q9SZW4|HMA2_ARATH	AT4G30110.2	heavy metal atpase 2
PtXaTreH.09G049300	-0.00482188	0.678862			Potri.009G076100	Protein LIGHT-DEPENDENT SHORT HYPOCOTYLS 6	sp|Q9LMK2|LSH6_ARATH	AT1G07090.1	LIGHT-DEPENDENT SHORT HYPOCOTYLS-like protein (DUF640)
PtXaTreH.06G050600	0.113569	0.678714			Potri.006G060200	Probable flavin-containing monooxygenase 1	sp|Q9LMA1|FMO1_ARATH	AT1G19250.1	flavin-dependent monooxygenase 1
PtXaTreH.09G046300	0.0120743	0.678429			Potri.009G057800	Tetraketide alpha-pyrone reductase 1	sp|Q500U8|TKPR1_ARATH	AT5G19440.1	NAD(P)-binding Rossmann-fold superfamily protein
PtXaTreH.14G143400	0.393696	0.678331		FAR1	Potri.014G176600	Protein FAR1-RELATED SEQUENCE 5	sp|Q9SZL8|FRS5_ARATH	AT4G12850.1	Far-red impaired responsive (FAR1) family protein
PtXaTreH.04G025800	0.487349	0.67822			Potri.004G035500	Vacuolar protein sorting-associated protein 28 homolog 2	sp|Q9S9T7|VP282_ARATH	AT4G05000.3	Vacuolar protein sorting-associated protein VPS28 family protein
PtXaTreH.05G064900	-0.124653	0.678112		RLK-Pelle_LRR-Xb-1	Potri.005G086500	Systemin receptor SR160	sp|Q8L899|BRI1_SOLPE	AT4G39400.1	Leucine-rich receptor-like protein kinase family protein
PtXaTreH.14G119600	0.28742	0.677831			Potri.014G148700	15-cis-phytoene desaturase, chloroplastic/chromoplastic	sp|Q07356|PDS_ARATH	AT4G14210.3	phytoene desaturase 3
PtXaTreH.18G077200	0.39481	0.67779			Potri.018G100300
PtXaTreH.19G012700	0.345909	0.6777		AMT3	Potri.T000200	Ammonium transporter 3 member 1	sp|Q84KJ6|AMT31_ORYSJ	AT2G38290.1	ammonium transporter 2
PtXaTreH.09G128600	0.315993	0.677318		AAO (BALD-->BA?)	Potri.009G153800	Indole-3-acetaldehyde oxidase	sp|Q7G192|ALDO2_ARATH	AT3G43600.1	aldehyde oxidase 2
PtXaTreH.10G066900	0.273987	0.677217		SULTR3.2b	Potri.010G082700	Sulfate transporter 3.1	sp|Q9SV13|SUT31_ARATH	AT3G51895.1	sulfate transporter 3%3B1
PtXaTreH.01G075600	0.0272022	0.676935			Potri.001G091300	NAD(P)H-quinone oxidoreductase subunit S, chloroplastic	sp|Q9T0A4|NDHS_ARATH	AT4G23890.1	NAD(P)H-quinone oxidoreductase subunit S
PtXaTreH.05G157600	0.15207	0.676755		TT12	Potri.005G207500	Protein DETOXIFICATION 41	sp|Q9LYT3|DTX41_ARATH	AT3G59030.1	MATE efflux family protein
PtXaTreH.09G004800	0.0478308	0.676672			Potri.009G008100	UDP-glycosyltransferase 86A2	sp|Q9ZUV0|U86A2_ARATH	AT2G28080.1	UDP-Glycosyltransferase superfamily protein
PtXaTreH.09G033400	0.424876	0.676591			Potri.009G043300			AT1G07310.1	Calcium-dependent lipid-binding (CaLB domain) family protein
PtXaTreH.11G014500	0.128914	0.67648		TKL-Pl-4	Potri.011G022800	Serine/threonine/tyrosine-protein kinase HT1	sp|Q2MHE4|HT1_ARATH	AT1G62400.1	Protein kinase superfamily protein
PtXaTreH.08G031200	0.540886	0.676414			Potri.008G041800	Serine carboxypeptidase-like 27	sp|Q9SFB5|SCP27_ARATH	AT3G07990.1	serine carboxypeptidase-like 27
PtXaTreH.02G064300	0.556497	0.676291			Potri.002G074800	ACT domain-containing protein ACR3	sp|O49285|ACR3_ARATH	AT1G76990.5	ACT domain repeat 3
PtXaTreH.18G057400	0.167076	0.675997			Potri.018G078700	FRIGIDA-like protein 4a	sp|Q9LUV4|FRL4A_ARATH	AT3G22440.1	FRIGIDA-like protein
PtXaTreH.12G098700	0.00555213	0.675991			Potri.012G131000	DEAD-box ATP-dependent RNA helicase 7	sp|Q39189|RH7_ARATH	AT5G62190.1	DEAD box RNA helicase (PRH75)
PtXaTreH.01G075400	0.210944	0.675745			Potri.003G140600	Nucleoside diphosphate kinase IV, chloroplastic/mitochondrial	sp|Q8LAH8|NDK4_ARATH	AT4G23900.1	Nucleoside diphosphate kinase family protein
PtXaTreH.01G144000	0.292183	0.675604			Potri.003G063400	Protein BIG GRAIN 1-like B	sp|Q9SLL2|BIG1B_ARATH	AT1G54200.1	DNA mismatch repair Msh6-like protein
PtXaTreH.16G089900	0.127463	0.675338			Potri.016G114500			AT5G01260.3	Carbohydrate-binding-like fold
PtXaTreH.06G162800	0.286712	0.675229			Potri.006G199000	Myosin-binding protein 7	sp|Q9FG14|MYOB7_ARATH	AT5G06560.1	myosin-binding protein (Protein of unknown function%2C DUF593)
PtXaTreH.10G087300	0.232068	0.675092			Potri.010G106800	Ankyrin repeat-containing protein At2g01680	sp|Q9ZU96|Y2168_ARATH	AT2G01680.1	Ankyrin repeat family protein
PtXaTreH.13G037300	-0.124632	0.675085			Potri.013G041300	Auxin-induced protein 22B	sp|P32294|AX22B_VIGRR	AT5G43700.1	AUX/IAA transcriptional regulator family protein
PtXaTreH.06G184500	0.00881893	0.67503			Potri.006G223500	PHD finger protein ALFIN-LIKE 5	sp|Q5XEM9|ALFL5_ARATH	AT5G20510.1	alfin-like 5
PtXaTreH.04G120500	0.333995	0.674887			Potri.004G153200			AT1G49310.1	transmembrane protein
PtXaTreH.01G030300	0.186263	0.674442			Potri.001G035500	F-box protein CPR1	sp|Q9SU30|CPR1_ARATH	AT4G12560.3	F-box and associated interaction domains-containing protein
PtXaTreH.01G175500	0.00378824	0.67384			Potri.001G212100	RING-H2 finger protein ATL57	sp|Q9SJJ7|ATL57_ARATH	AT2G27940.1	RING/U-box superfamily protein
PtXaTreH.12G086800	0.236775	0.673558			Potri.012G115800	Peptide methionine sulfoxide reductase	sp|P54151|MSRA_BRANA	AT4G25130.1	peptide met sulfoxide reductase 4
PtXaTreH.10G076400	-0.100152	0.673514			Potri.010G093300			AT1G14345.1	NAD(P)-linked oxidoreductase superfamily protein
PtXaTreH.03G166100	0.249189	0.673371			Potri.003G197400	Protein NRT1/ PTR FAMILY 5.4	sp|Q9M1I2|PTR46_ARATH	AT3G54450.1	Major facilitator superfamily protein
PtXaTreH.03G106200	0.278977	0.67282			Potri.003G128700	Short-chain dehydrogenase TIC 32, chloroplastic	sp|A2RVM0|TIC32_ARATH	AT4G11410.1	NAD(P)-binding Rossmann-fold superfamily protein
PtXaTreH.05G068100	-0.137083	0.672734		TCP	Potri.005G090300	Transcription factor TCP7	sp|Q9FMX2|TCP7_ARATH	AT5G23280.1	TCP family transcription factor
PtXaTreH.06G029600	0.334164	0.672634		PtCLE18	Potri.006G036700
PtXaTreH.10G057000	0.0451168	0.672584			Potri.010G070700	Protein LIGHT-DEPENDENT SHORT HYPOCOTYLS 6	sp|Q9LMK2|LSH6_ARATH	AT1G07090.1	LIGHT-DEPENDENT SHORT HYPOCOTYLS-like protein (DUF640)
PtXaTreH.19G025800	0.316376	0.672409			Potri.019G019700	Ankyrin repeat domain-containing protein 13B	sp|Q86YJ7|AN13B_HUMAN	AT3G04470.1	Ankyrin repeat family protein
PtXaTreH.11G115700	0.366162	0.671974			Potri.011G142500			AT1G79120.2	Ubiquitin carboxyl-terminal hydrolase family protein
PtXaTreH.06G163400	0.168153	0.671725			Potri.006G199600	Prolycopene isomerase, chloroplastic	sp|Q8S4R4|CRTSO_SOLLC	AT1G06820.1	carotenoid isomerase
PtXaTreH.14G115900	0.259316	0.671555		AtKT4/KUP3	Potri.014G144900	Potassium transporter 4	sp|Q9LD18|POT4_ARATH	AT3G02050.1	K+ uptake transporter 3
PtXaTreH.11G049300	0.0799502	0.671439			Potri.011G063800	GDSL esterase/lipase At5g45920	sp|Q6NMR9|GDL84_ARATH	AT5G45920.4	SGNH hydrolase-type esterase superfamily protein
PtXaTreH.11G056800	-0.0828273	0.671413			Potri.011G072600	Probable LRR receptor-like serine/threonine-protein kinase RFK1	sp|Q9FXF2|RKF1_ARATH	AT1G29750.2	receptor-like kinase in flowers 1
PtXaTreH.06G180800	0.381622	0.671355		COPT5	Potri.006G219200	Copper transporter 5	sp|Q93VM8|COPT5_ARATH	AT5G20650.1	copper transporter 5
PtXaTreH.11G002200	0.125348	0.671225			Potri.011G003300			AT1G11700.1	senescence regulator (Protein of unknown function%2C DUF584)
PtXaTreH.01G096900	0.10599	0.671081			Potri.001G115400	Protein DETOXIFICATION 56	sp|O49660|DTX56_ARATH	AT4G22790.1	MATE efflux family protein
PtXaTreH.15G108300	-0.12724	0.670991		TCP	Potri.015G138200	Transcription factor TCP19	sp|Q9LT89|TCP19_ARATH	AT5G51910.2	TCP family transcription factor
PtXaTreH.01G251200	0.399436	0.670978			Potri.001G305600	MACPF domain-containing protein At4g24290	sp|Q9STW5|MACP2_ARATH	AT4G24290.3	MAC/Perforin domain-containing protein
PtXaTreH.13G065300	0.315417	0.670833		CHATL2	Potri.013G074400	Benzyl alcohol O-benzoyltransferase	sp|Q8GT20|BEBT_TOBAC	AT5G17540.1	HXXXD-type acyl-transferase family protein
PtXaTreH.08G119000	0.114376	0.670822		C2H2	Potri.008G142500	Protein indeterminate-domain 4, chloroplastic	sp|Q8GYC1|IDD4_ARATH	AT2G02070.2	indeterminate(ID)-domain 5
PtXaTreH.11G062600	0.32198	0.670778			Potri.011G080700	La-related protein 6A	sp|Q94A38|LRP6A_ARATH	AT5G46250.1	RNA-binding protein
PtXaTreH.04G014300	-0.101646	0.670685			Potri.004G019800	Beta-glucosidase 47	sp|Q9SVS1|BGL47_ARATH	AT4G21760.2	beta-glucosidase 47
PtXaTreH.01G308600	0.234877	0.670388			Potri.001G376400	Transcription factor GTE4	sp|Q9LNC4|GTE4_ARATH	AT1G06230.4	global transcription factor group E4
PtXaTreH.05G102300	0.168404	0.670375		RLK-Pelle_WAK_LRK10L-1	Potri.005G130900	Wall-associated receptor kinase-like 14	sp|Q8RY67|WAKLO_ARATH	AT2G23450.2	Protein kinase superfamily protein
PtXaTreH.07G015100	0.275962	0.670358		MIKC, AP3, petal	Potri.007G017000	Agamous-like MADS-box protein TM6	sp|Q003J2|TM6_VITVI	AT3G54340.1	K-box region and MADS-box transcription factor family protein
PtXaTreH.01G202800	0.0521971	0.670324		COPT1	Potri.001G246000	Copper transporter 6	sp|Q8GWP3|COPT6_ARATH	AT5G59030.1	copper transporter 1
PtXaTreH.05G055900	0.0849428	0.670276			Potri.005G076100			AT5G65030.1	nitric oxide synthase-interacting protein
PtXaTreH.09G038100	0.246203	0.670221			Potri.009G048400	Heavy metal-associated isoprenylated plant protein 16	sp|Q9SSF0|HIP16_ARATH	AT3G07600.1	Heavy metal transport/detoxification superfamily protein
PtXaTreH.11G096400	0.0973333	0.669906		PtTrxm4.2	Potri.011G120700	Thioredoxin M4, chloroplastic	sp|Q9SEU6|TRXM4_ARATH	AT3G15360.1	thioredoxin M-type 4
PtXaTreH.02G058600	-0.174744	0.669852			Potri.002G068600	Trihelix transcription factor DF1	sp|Q9C6K3|DF1_ARATH	AT1G76880.1	Duplicated homeodomain-like superfamily protein
PtXaTreH.04G104000	0.304452	0.669737		PtKC6	Potri.004G132200	Potassium channel KAT1	sp|Q39128|KAT1_ARATH	AT5G46240.1	1
PtXaTreH.13G098700	-0.0354828	0.669729			Potri.013G122500	Trans-resveratrol di-O-methyltransferase	sp|B6VJS4|ROMT_VITVI	AT4G35160.1	O-methyltransferase family protein
PtXaTreH.06G009200	0.239835	0.669485			Potri.006G010700	Upstream activation factor subunit spp27	sp|O74503|UAF30_SCHPO	AT4G22360.1	SWIB complex BAF60b domain-containing protein
PtXaTreH.07G091700	0.187278	0.669215			Potri.007G110100	Protein MKS1	sp|Q8LGD5|MKS1_ARATH	AT3G18690.1	MAP kinase substrate 1
PtXaTreH.17G089000	0.356823	0.668305			Potri.017G106300	Amino acid transporter AVT6A	sp|Q9LI61|AVT6A_ARATH	AT3G30390.3	Transmembrane amino acid transporter family protein
PtXaTreH.01G361400	0.0928601	0.668077			Potri.001G459400	Probable carboxylesterase 18	sp|Q9LT10|CXE18_ARATH	AT5G23530.1	carboxyesterase 18
PtXaTreH.06G092900	0.145873	0.667802			Potri.006G106800	Alanine--glyoxylate aminotransferase 2 homolog 3, mitochondrial	sp|Q9SR86|AGT23_ARATH	AT3G08860.1	PYRIMIDINE 4
PtXaTreH.01G034700	0.215789	0.667777			Potri.001G041600	Probable folate-biopterin transporter 3	sp|Q9SQN2|FBT3_ARATH	AT1G79710.2	Major facilitator superfamily protein
PtXaTreH.13G090300	0.310712	0.667455			Potri.013G111500	Receptor homology region, transmembrane domain- and RING domain-containing protein 2	sp|Q8VZ14|RMR2_ARATH	AT1G71980.1	Protease-associated (PA) RING/U-box zinc finger family protein
PtXaTreH.13G086500	0.35847	0.667384			Potri.013G106000	Patellin-2	sp|Q56ZI2|PATL2_ARATH	AT1G22530.2	PATELLIN 2
PtXaTreH.02G013500	0.445591	0.667218			Potri.002G016200	Hippocampus abundant transcript 1 protein	sp|P70187|MF14A_MOUSE	AT5G42210.1	Major facilitator superfamily protein
PtXaTreH.06G095700	0.145526	0.666972			Potri.006G110200	Ubiquitin-conjugating enzyme E2 8	sp|P35131|UBC8_ARATH	AT5G41700.5	ubiquitin conjugating enzyme 8
PtXaTreH.16G038500	0.162122	0.666862			Potri.016G048500	Squamosa promoter-binding-like protein 9	sp|Q700W2|SPL9_ARATH	AT2G42200.1	squamosa promoter binding protein-like 9
PtXaTreH.10G077200	0.0619592	0.666592		AtKT/KUP6	Potri.010G094300	Potassium transporter 6	sp|Q8W4I4|POT6_ARATH	AT1G70300.1	K+ uptake permease 6
PtXaTreH.16G067000	0.115775	0.666453		MYB_related	Potri.016G083900	Protein REVEILLE 8	sp|Q8RWU3|RVE8_ARATH	AT3G09600.7	Homeodomain-like superfamily protein
PtXaTreH.06G011600	0.182273	0.666415			Potri.006G012700			AT5G45540.1	transmembrane protein%2C putative (DUF594)
PtXaTreH.13G091000	0.0322722	0.66629			Potri.013G112300			AT1G68300.1	Adenine nucleotide alpha hydrolases-like superfamily protein
PtXaTreH.16G012700	-0.148673	0.666101			Potri.016G016000	UDP-glucose flavonoid 3-O-glucosyltransferase 6	sp|Q2V6K0|UFOG6_FRAAN	AT3G21750.1	UDP-glucosyl transferase 71B1
PtXaTreH.08G117000	0.0781909	0.666011		C2H2	Potri.008G140400	Protein indeterminate-domain 14	sp|Q9C9X7|IDD14_ARATH	AT2G01940.1	C2H2-like zinc finger protein
PtXaTreH.02G102100	0.382607	0.665952		LBD	Potri.002G119400	LOB domain-containing protein 39	sp|Q9SZE8|LBD39_ARATH	AT4G37540.1	LOB domain-containing protein 39
PtXaTreH.01G370900	0.246487	0.665551		RLK-Pelle_LRR-XI-1	Potri.001G467300	LRR receptor-like serine/threonine-protein kinase	sp|C0LGR3|RGI3_ARATH	AT5G56040.2	Leucine-rich receptor-like protein kinase family protein
PtXaTreH.15G108600	0.0465281	0.665184			Potri.015G138600	F-box protein PP2-A14	sp|Q9FJ80|P2A14_ARATH	AT5G52120.1	phloem protein 2-A14
PtXaTreH.19G029600	-0.00342073	0.66509		RLK-Pelle_LRR-XI-1	Potri.019G025500	Probable leucine-rich repeat receptor-like protein kinase At5g63930	sp|Q9LVP0|Y5639_ARATH	AT5G63930.1	Leucine-rich repeat protein kinase family protein
PtXaTreH.03G176700	0.34701	0.665015			Potri.003G210600	Long-chain-fatty-acid--AMP ligase FadD28	sp|B2HIM0|FAA28_MYCMM	AT1G20480.1	AMP-dependent synthetase and ligase family protein
PtXaTreH.16G058200	0.148228	0.664952			Potri.016G072200	Transcription termination factor MTEF1, chloroplastic	sp|Q84X53|MTEF1_ARATH	AT2G36000.1	Mitochondrial transcription termination factor family protein
PtXaTreH.15G090000	0.148281	0.664835			Potri.015G111100	Light-harvesting complex-like protein 3 isotype 1, chloroplastic	sp|Q9SYX1|LIL31_ARATH	AT4G17600.1	Chlorophyll A-B binding family protein
PtXaTreH.10G117500	0.0782879	0.664705		C2H2	Potri.010G140700	Zinc finger protein 6	sp|Q39265|ZFP6_ARATH	AT5G14010.1	C2H2 and C2HC zinc fingers superfamily protein
PtXaTreH.17G077600	0.246393	0.664691			Potri.017G094400	LRR receptor-like serine/threonine-protein kinase RPK2	sp|Q9S7I6|RPK2_ARATH	AT3G02130.1	receptor-like protein kinase 2
PtXaTreH.01G122400	0.126042	0.664682		NRT1-4	Potri.001G145200	Protein NRT1/ PTR FAMILY 7.3	sp|Q9LQL2|PTR14_ARATH	AT1G32450.1	nitrate transporter 1.5
PtXaTreH.01G168200	0.182515	0.664663		FAR1	Potri.001G201600	Protein FAR1-RELATED SEQUENCE 6	sp|Q9SSQ4|FRS6_ARATH	AT1G52520.1	FAR1-related sequence 6
PtXaTreH.04G089700	0.196692	0.664643			Potri.004G111400	Amino acid transporter AVT6A	sp|Q9LI61|AVT6A_ARATH	AT3G30390.3	Transmembrane amino acid transporter family protein
PtXaTreH.13G094300	0.452791	0.664144		RLK-Pelle_SD-2b	Potri.013G115800	G-type lectin S-receptor-like serine/threonine-protein kinase At1g34300	sp|Q9XID3|Y1343_ARATH	AT1G34300.1	lectin protein kinase family protein
PtXaTreH.14G027000	0.373893	0.664072		G2-like	Potri.014G037200	Probable transcription factor KAN4	sp|Q9FJV5|KAN4_ARATH	AT5G42630.1	Homeodomain-like superfamily protein
PtXaTreH.02G068000	0.102727	0.66404			Potri.002G079900	Tol-Pal system protein TolB	sp|Q1GE19|TOLB_RUEST	AT1G21680.1	DPP6 N-terminal domain-like protein
PtXaTreH.11G112600	0.302826	0.664028		RLK-Pelle_LRR-XI-1	Potri.011G139700	Leucine-rich repeat receptor-like serine/threonine-protein kinase At1g17230	sp|Q9SHI2|Y1723_ARATH	AT1G17230.1	Leucine-rich receptor-like protein kinase family protein
PtXaTreH.13G037100	0.556556	0.663877			Potri.013G041000	Transcription factor UNE12	sp|O22768|UNE12_ARATH	AT4G02590.2	basic helix-loop-helix (bHLH) DNA-binding superfamily protein
PtXaTreH.07G075700	0.576805	0.663492			Potri.007G091600			AT4G39720.4	VQ motif-containing protein
PtXaTreH.16G005400	0.183812	0.663337			Potri.016G006500	Oligopeptide transporter 3	sp|O23482|OPT3_ARATH	AT4G16370.1	oligopeptide transporter
PtXaTreH.04G034400	0.29732	0.663016			Potri.004G044800	VQ motif-containing protein 4	sp|Q5M750|VQ4_ARATH	AT1G28280.2	VQ motif-containing protein
PtXaTreH.15G049400	0.316388	0.662977			Potri.015G063500	ABC transporter A family member 2	sp|Q84K47|AB2A_ARATH	AT3G47730.1	ATP-binding cassette A2
PtXaTreH.02G077300	0.199803	0.662795			Potri.002G089900	Auxin response factor 17	sp|Q84WU6|ARFQ_ARATH	AT1G77850.2	auxin response factor 17
PtXaTreH.08G067800	0.200191	0.662704			Potri.008G086500	Amino acid transporter AVT1I	sp|F4J1Q9|AVT1I_ARATH	AT3G28960.5	Transmembrane amino acid transporter family protein
PtXaTreH.03G029400	0.473289	0.662558		LEA	Potri.003G037600	NDR1/HIN1-like protein 13	sp|Q9ZVD2|NHL13_ARATH	AT1G17620.1	Late embryogenesis abundant (LEA) hydroxyproline-rich glycoprotein family
PtXaTreH.01G202600	0.449067	0.662292			Potri.001G245800	Metal tolerance protein B	sp|Q6DBM8|MTPB_ARATH	AT2G29410.1	metal tolerance protein B1
PtXaTreH.01G189300	0.186366	0.66222		HD-ZIP	Potri.001G229700	Homeobox-leucine zipper protein HAT14	sp|P46665|HAT14_ARATH	AT5G06710.1	homeobox leucine zipper protein
PtXaTreH.15G053800	0.0495509	0.661947		MYB_related	Potri.015G069000	Transcription factor MYB1R1	sp|Q2V9B0|MY1R1_SOLTU	AT1G19000.2	Homeodomain-like superfamily protein
PtXaTreH.06G023800	0.0427253	0.661712		PtSIP2;2	Potri.006G027200	Probable aquaporin SIP2-1	sp|Q9M1K3|SIP21_ARATH	AT3G56950.1	small and basic intrinsic protein 2%3B1
PtXaTreH.07G048000	0.0914422	0.661582		LBD	Potri.007G053600	LOB domain-containing protein 38	sp|Q9SN23|LBD38_ARATH	AT3G49940.1	LOB domain-containing protein 38
PtXaTreH.01G340500	0.0587418	0.661124			Potri.001G420900	Protein LHCP TRANSLOCATION DEFECT	sp|Q8VY88|LTD_ARATH	AT1G50900.1	Ankyrin repeat family protein
PtXaTreH.01G013900	0.193775	0.661065			Potri.001G016600	IRK-interacting protein	sp|Q9LXU9|IRKI_ARATH	AT5G12900.1	DNA double-strand break repair RAD50 ATPase
PtXaTreH.17G070600	0.425069	0.660008			Potri.017G086600	SPX domain-containing protein 4	sp|Q94A21|SPX4_ARATH	AT5G15330.1	SPX domain-containing protein 4
PtXaTreH.08G092300	0.249572	0.659601		bZIP	Potri.008G113400	Basic leucine zipper 43	sp|Q9FMC2|BZP43_ARATH	AT3G30530.1	basic leucine-zipper 42
PtXaTreH.02G204500	0.347582	0.659566			Potri.002G247600
PtXaTreH.06G098800	0.0993827	0.659531			Potri.006G113700			AT5G01015.1	transmembrane protein
PtXaTreH.06G099900	0.244727	0.659414		AGC_RSK-2	Potri.006G114900	Serine/threonine-protein kinase KIPK1	sp|Q9LFA2|KIPK1_ARATH	AT3G52890.4	KCBP-interacting protein kinase
PtXaTreH.10G014800	0.288443	0.658683		RLK-Pelle_DLSV	Potri.010G015800	G-type lectin S-receptor-like serine/threonine-protein kinase At4g27290	sp|O81832|Y4729_ARATH	AT4G27290.2	S-locus lectin protein kinase family protein
PtXaTreH.12G055100	0.0465906	0.658498			Potri.012G076400	U-box domain-containing protein 38	sp|Q9FJP6|PUB38_ARATH	AT5G65200.1	plant U-box 38
PtXaTreH.19G039900	0.335601	0.65843			Potri.019G039700	Cationic amino acid transporter 2, vacuolar	sp|Q9ASS7|CAAT2_ARATH	AT1G58030.1	cationic amino acid transporter 2
PtXaTreH.14G068600	0.171816	0.658405		WRKY	Potri.014G090300	WRKY transcription factor 22	sp|O04609|WRK22_ARATH	AT4G01250.1	WRKY family transcription factor
PtXaTreH.05G143400	0.530575	0.658239		bZIP	Potri.005G190700	Transcription factor VIP1	sp|Q9MA75|VIP1_ARATH	AT1G43700.1	VIRE2-interacting protein 1
PtXaTreH.06G205200	0.26333	0.658025			Potri.006G248500	Pleiotropic drug resistance protein 1	sp|H6WS93|PDR1_PETAX	AT1G15520.1	pleiotropic drug resistance 12
PtXaTreH.01G251900	0.0630008	0.657939			Potri.001G306300	Auxin-responsive protein SAUR32	sp|Q9ZUZ3|SAU32_ARATH	AT5G53590.1	SAUR-like auxin-responsive protein family
PtXaTreH.18G045200	0.223723	0.657897			Potri.018G062100	Cytochrome P450 711A1	sp|B9DFU2|MAX1_ARATH	AT2G26170.1	cytochrome P450%2C family 711%2C subfamily A%2C polypeptide 1
PtXaTreH.08G055200	-0.0218401	0.657767		bHLH	Potri.008G070800	Transcription factor bHLH51	sp|Q9XEF0|BH051_ARATH	AT2G40200.1	basic helix-loop-helix (bHLH) DNA-binding superfamily protein
PtXaTreH.18G094700	0.419509	0.657296			Potri.018G125000	Probable glycosyltransferase At5g20260	sp|Q3E9A4|GLYT5_ARATH	AT5G20260.2	Exostosin family protein
PtXaTreH.04G009300	0.469808	0.657073			Potri.004G013900	Probable beta-1,3-galactosyltransferase 2	sp|A8MRC7|B3GT2_ARATH	AT1G05170.2	Galactosyltransferase family protein
PtXaTreH.14G152300	0.269932	0.656848			Potri.014G194100	WD repeat-containing protein WDS homolog	sp|Q9FND4|WDS_ARATH	AT5G43920.1	transducin family protein / WD-40 repeat family protein
PtXaTreH.03G073400	0.164971	0.656742			Potri.003G092800			AT4G17900.1	PLATZ transcription factor family protein
PtXaTreH.01G139700	0.0466262	0.656466			Potri.001G164800	Dormancy-associated protein homolog 4	sp|F4HV65|DRMH4_ARATH	AT1G54070.1	Dormancy/auxin associated family protein
PtXaTreH.02G187200	0.156342	0.656406			Potri.002G227500	Aquaporin SIP1-1	sp|Q5VR89|SIP11_ORYSJ	AT5G18290.2	Aquaporin-like superfamily protein
PtXaTreH.14G055900	0.184186	0.656135			Potri.014G075800	F-box protein PP2-A13	sp|Q9LEX0|P2A13_ARATH	AT3G61060.1	phloem protein 2-A13
PtXaTreH.06G035600	0.300957	0.656088			Potri.016G040800	Nuclear intron maturase 3, mitochondrial	sp|Q9LZA5|NMAT3_ARATH	AT5G04050.1	RNA-directed DNA polymerase (reverse transcriptase)
PtXaTreH.02G032300	0.227157	0.656011			Potri.002G037500	Protein LIGHT-DEPENDENT SHORT HYPOCOTYLS 3	sp|O82268|LSH3_ARATH	AT2G31160.1	LIGHT-DEPENDENT SHORT HYPOCOTYLS-like protein (DUF640)
PtXaTreH.03G120700	0.355905	0.655987		Dof	Potri.003G144500	Dof zinc finger protein DOF4.6	sp|Q8LAP8|DOF46_ARATH	AT4G24060.1	Dof-type zinc finger DNA-binding family protein
PtXaTreH.05G002200	0.169816	0.655978			Potri.013G002200	Aspartic proteinase	sp|P42211|ASPRX_ORYSJ	AT1G11910.1	aspartic proteinase A1
PtXaTreH.18G024700	0.315264	0.655842			Potri.018G031900	EG45-like domain containing protein	sp|Q9ZP41|EGC_CITJA	AT4G30380.2	Barwin-related endoglucanase
PtXaTreH.13G125100	0.182775	0.655821			Potri.013G158100	Protein NETWORKED 4A	sp|F4KEW8|NET4A_ARATH	AT5G58320.5	Kinase interacting (KIP1-like) family protein
PtXaTreH.04G148000	0.197451	0.655621			Potri.004G188200	Putative phytosulfokines 6	sp|Q8LA14|PSK6_ARATH	AT3G44735.2	PHYTOSULFOKINE 3 PRECURSOR
PtXaTreH.11G119800	-0.139083	0.655406		Trihelix	Potri.001G454500	Trihelix transcription factor GT-2	sp|Q39117|TGT2_ARATH	AT1G76890.2	Duplicated homeodomain-like superfamily protein
PtXaTreH.01G375000	-0.172739	0.655356			Potri.001G471900	Photosystem I reaction center subunit V, chloroplastic	sp|Q9S7N7|PSAG_ARATH	AT1G55670.1	photosystem I subunit G
PtXaTreH.12G029500	-0.115644	0.655222			Potri.012G042300	Transmembrane 9 superfamily member 3	sp|Q9ZPS7|TMN3_ARATH	AT2G01970.1	Endomembrane protein 70 protein family
PtXaTreH.01G347600	0.622569	0.654974			Potri.001G439600	Probable BOI-related E3 ubiquitin-protein ligase 3	sp|Q9LDD1|BRG3_ARATH	AT3G12920.1	SBP (S-ribonuclease binding protein) family protein
PtXaTreH.03G152600	0.237564	0.654964
PtXaTreH.05G033900	-0.0755929	0.654876			Potri.005G049000	Rubredoxin	sp|P73068|RUBR_SYNY3	AT1G54500.1	Rubredoxin-like superfamily protein
PtXaTreH.08G029300	0.349508	0.654739			Potri.008G039300			AT2G39000.1	Acyl-CoA N-acyltransferases (NAT) superfamily protein
PtXaTreH.04G129100	-0.0365792	0.654715			Potri.004G164000	Amidophosphoribosyltransferase 2, chloroplastic	sp|Q9STG9|ASE2_ARATH	AT4G34740.1	GLN phosphoribosyl pyrophosphate amidotransferase 2
PtXaTreH.12G010900	0.266668	0.654705			Potri.012G018700	Dof zinc finger protein DOF4.6	sp|Q8LAP8|DOF46_ARATH	AT3G61850.5	Dof-type zinc finger DNA-binding family protein
PtXaTreH.05G096300	0.210412	0.654588		ZF-HD	Potri.005G122500	Zinc-finger homeodomain protein 6	sp|Q9ZPW7|ZHD6_ARATH	AT2G18350.1	homeobox protein 24
PtXaTreH.14G022200	-0.0834029	0.654517			Potri.014G031300	BRI1 kinase inhibitor 1	sp|Q9FMZ0|BKI1_ARATH	AT5G42750.1	BRI1 kinase inhibitor 1
PtXaTreH.04G059000	0.241974	0.654276			Potri.004G072800	E3 ubiquitin-protein ligase SINA-like 10	sp|Q84K34|SIL10_ARATH	AT5G37930.1	Protein with RING/U-box and TRAF-like domain
PtXaTreH.02G083900	0.179413	0.654269			Potri.002G097800	Dynein assembly factor 1, axonemal	sp|Q9D2H9|DAAF1_MOUSE	AT1G78230.1	Outer arm dynein light chain 1 protein
PtXaTreH.16G066400	0.339759	0.654144			Potri.016G082800	Probable protein phosphatase 2C 38	sp|Q9LHJ9|P2C38_ARATH	AT3G12620.2	Protein phosphatase 2C family protein
PtXaTreH.05G097600	0.120429	0.654071			Potri.005G124000	Cytochrome P450 90B1	sp|O64989|C90B1_ARATH	AT3G50660.1	Cytochrome P450 superfamily protein
PtXaTreH.17G057600	0.357591	0.653996			Potri.017G074000	ABC transporter B family member 15	sp|Q9LHD1|AB15B_ARATH	AT3G28345.1	ABC transporter family protein
PtXaTreH.09G133600	0.366223	0.653989			Potri.009G159800	Capsanthin/capsorubin synthase, chromoplastic	sp|Q9SEA0|CCS_CITSI	AT3G10230.1	lycopene cyclase
PtXaTreH.11G125000	0.337764	0.653973			Potri.011G153600			AT1G79160.1	filamentous hemagglutinin transporter
PtXaTreH.08G101600	0.198349	0.653899		C2H2	Potri.008G123100	Zinc finger protein GIS3	sp|Q9C9H1|GIS3_ARATH	AT1G68360.1	C2H2 and C2HC zinc fingers superfamily protein
PtXaTreH.16G012900	0.252594	0.653664			Potri.016G016700	Putative UDP-glucose flavonoid 3-O-glucosyltransferase 3	sp|Q66PF3|UFOG3_FRAAN	AT3G21750.1	UDP-glucosyl transferase 71B1
PtXaTreH.04G010500	0.505056	0.653572		CAMK_CDPK	Potri.004G015500	Calcium-dependent protein kinase 21	sp|Q9ZSA2|CDPKL_ARATH	AT4G04720.2	calcium-dependent protein kinase 21
PtXaTreH.13G096700	0.365665	0.653545			Potri.013G118900	Transcription factor GTE4	sp|Q9LNC4|GTE4_ARATH	AT1G06230.4	global transcription factor group E4
PtXaTreH.10G130800	0.0621464	0.653392			Potri.010G158800	Uncharacterized hydrolase YugF	sp|O05235|YUGF_BACSU	AT1G13820.1	alpha/beta-Hydrolases superfamily protein
PtXaTreH.09G081200	0.288549	0.653377			Potri.014G024300	Uncharacterized protein At4g06744	sp|Q8W3M4|Y4744_ARATH	AT4G06744.1	Leucine-rich repeat (LRR) family protein
PtXaTreH.06G048300	0.525609	0.653207		bHLH	Potri.006G057600	Transcription factor bHLH130	sp|Q66GR3|BH130_ARATH	AT2G42280.1	basic helix-loop-helix (bHLH) DNA-binding superfamily protein
PtXaTreH.03G049700	0.288823	0.6531			Potri.003G066900	Cation/calcium exchanger 4	sp|Q9SYG9|CCX4_ARATH	AT1G54115.1	cation calcium exchanger 4
PtXaTreH.03G012400	0.129427	0.652638
PtXaTreH.01G176200	0.449625	0.652561			Potri.001G213200	Lysosomal Pro-X carboxypeptidase	sp|Q7TMR0|PCP_MOUSE	AT5G22860.1	Serine carboxypeptidase S28 family protein
PtXaTreH.05G087300	0.343931	0.652294		Histidine kinase	Potri.005G111700	Histidine kinase 1	sp|Q9SXL4|AHK1_ARATH	AT2G17820.1	histidine kinase 1
PtXaTreH.09G122400	-0.0475644	0.652237		LEA	Potri.009G145700			AT3G19430.2	late embryogenesis abundant protein-related / LEA protein-like protein
PtXaTreH.13G098300	-0.0687829	0.651792		RLK-Pelle_SD-2b	Potri.013G149500	G-type lectin S-receptor-like serine/threonine-protein kinase At2g19130	sp|O64477|Y2913_ARATH	AT2G19130.1	S-locus lectin protein kinase family protein
PtXaTreH.17G130200	-0.140463	0.651482			Potri.017G152500	Probable LRR receptor-like serine/threonine-protein kinase At3g47570	sp|C0LGP4|Y3475_ARATH	AT3G47570.1	Leucine-rich repeat protein kinase family protein
PtXaTreH.16G040000	0.281904	0.65146		bHLH	Potri.016G050500	Transcription factor bHLH130	sp|Q66GR3|BH130_ARATH	AT2G42280.1	basic helix-loop-helix (bHLH) DNA-binding superfamily protein
PtXaTreH.04G141000	0.208467	0.651412			Potri.009G139500	F-box/LRR-repeat protein 10	sp|Q9SDA8|FBL10_ARATH	AT2G17020.1	F-box/RNI-like superfamily protein
PtXaTreH.18G021900	0.354877	0.651274			Potri.018G028100	RNA-dependent RNA polymerase 6	sp|Q9SG02|RDR6_ARATH	AT3G49500.5	RNA-dependent RNA polymerase 6
PtXaTreH.02G042300	0.234948	0.650972			Potri.002G049600	Protein NETWORKED 1D	sp|F4HZB5|NET1D_ARATH	AT1G03080.3	kinase interacting (KIP1-like) family protein
PtXaTreH.18G032600	0.261111	0.65082			Potri.018G041700	Protein NRT1/ PTR FAMILY 1.2	sp|Q9M817|PTR6_ARATH	AT1G52190.1	Major facilitator superfamily protein
PtXaTreH.05G125300	0.0670654	0.650637			Potri.005G167700	FCS-Like Zinc finger 5	sp|Q8VY80|FLZ5_ARATH	AT1G22160.1	senescence-associated family protein (DUF581)
PtXaTreH.09G004600	0.13625	0.650542			Potri.009G007800	ABC transporter F family member 1	sp|Q9FJH6|AB1F_ARATH	AT5G60790.1	ABC transporter family protein
PtXaTreH.03G175300	0.318037	0.650527			Potri.003G207800			AT5G11290.2	transmembrane protein%2C putative (DUF247)
PtXaTreH.11G031000	0.357858	0.650493			Potri.011G040100			AT1G11380.1	PLAC8 family protein
PtXaTreH.01G124000	0.136399	0.650223			Potri.001G146800			AT5G45540.1	transmembrane protein%2C putative (DUF594)
PtXaTreH.02G171800	0.289242	0.650164			Potri.002G204200	Caffeoylshikimate esterase	sp|Q9C942|CSE_ARATH	AT2G47630.1	alpha/beta-Hydrolases superfamily protein
PtXaTreH.04G070200	0.0998848	0.650084			Potri.004G085600	Nudix hydrolase 17, mitochondrial	sp|Q9ZU95|NUD17_ARATH	AT1G14860.1	nudix hydrolase homolog 18
PtXaTreH.15G019000	0.111703	0.650037			Potri.015G025500			AT2G32190.1	cysteine-rich/transmembrane domain A-like protein
PtXaTreH.05G058900	0.242182	0.649846			Potri.005G079600	Cytochrome P450 89A2	sp|Q42602|C89A2_ARATH	AT1G64940.1	cytochrome P450%2C family 87%2C subfamily A%2C polypeptide 6
PtXaTreH.09G142200	0.0438315	0.649822			Potri.009G169900	3-hydroxy-3-methylglutaryl-coenzyme A reductase 1	sp|O64966|HMDH1_GOSHI	AT1G76490.1	hydroxy methylglutaryl CoA reductase 1
PtXaTreH.04G010600	0.161448	0.649771		triterpene	Potri.004G015600	Germanicol synthase	sp|A8C980|GERS_RHISY	AT1G78960.3	lupeol synthase 2
PtXaTreH.02G058300	0.0950147	0.649764			Potri.002G068300	WAT1-related protein At1g43650	sp|Q6NMB7|WTR7_ARATH	AT1G43650.1	nodulin MtN21 /EamA-like transporter family protein
PtXaTreH.04G073600	0.402194	0.649443		RGA1(FLA-GA group) CBI	Potri.004G089800	DELLA protein GAI	sp|Q84TQ7|GAI_GOSHI	AT2G01570.1	GRAS family transcription factor family protein
PtXaTreH.05G020600	-0.0023229	0.649413			Potri.005G030100	Cytochrome P450 76A2	sp|P37122|C76A2_SOLME	AT3G52970.1	cytochrome P450%2C family 76%2C subfamily G%2C polypeptide 1
PtXaTreH.06G211700	0.255859	0.649044		TKL-Pl-1	Potri.006G255700	E3 ubiquitin-protein ligase KEG	sp|Q9FY48|KEG_ARATH	AT4G32250.3	Protein kinase superfamily protein
PtXaTreH.10G065600	0.330428	0.648831			Potri.010G081200	ATP-sulfurylase 3, chloroplastic	sp|O23324|APS3_ARATH	AT3G22890.1	ATP sulfurylase 1
PtXaTreH.03G037500	-0.0397581	0.64878			Potri.003G051400	Protein THYLAKOID ASSEMBLY 8, chloroplastic	sp|Q9LVW6|THA8_ARATH	AT3G27750.1	PPR containing protein
PtXaTreH.08G157700	0.182823	0.648768			Potri.008G187300	Cyclin-dependent protein kinase inhibitor SMR6	sp|Q29Q81|SMR6_ARATH	AT5G40460.1	cyclin-dependent kinase inhibitor SMR3-like protein
PtXaTreH.14G022900	0.56729	0.648539			Potri.014G032100
PtXaTreH.09G029800	0.185447	0.648537			Potri.009G039300			AT5G59020.1	hepatocyte growth factor activator%2C putative (DUF3527)
PtXaTreH.01G025800	0.359408	0.64847			Potri.001G030300	Transcription termination factor MTERF8, chloroplastic	sp|Q9FK23|MTEF8_ARATH	AT5G07900.1	Mitochondrial transcription termination factor family protein
PtXaTreH.06G143500	0.0328576	0.64825		CO-like	Potri.006G173600	Zinc finger protein CONSTANS-LIKE 5	sp|Q9FHH8|COL5_ARATH	AT5G57660.1	CONSTANS-like 5
PtXaTreH.08G126900	-0.0762179	0.648164			Potri.008G151900	Primary amine oxidase	sp|Q43077|AMO_PEA	AT1G31690.1	Copper amine oxidase family protein
PtXaTreH.08G150800	0.249621	0.647907		CMGC_CDK-PITSLRE	Potri.008G178200	Cyclin-dependent kinase G-2	sp|Q7XUF4|CDKG2_ORYSJ	AT1G67580.2	Protein kinase superfamily protein
PtXaTreH.11G010800	0.122252	0.647742			Potri.011G014800			AT1G56520.1	Disease resistance protein (TIR-NBS-LRR class) family
PtXaTreH.06G097500	0.106714	0.647672			Potri.006G112500	Calcium-binding protein CML42	sp|Q9SVG9|CML42_ARATH	AT4G20780.1	calmodulin like 42
PtXaTreH.09G094000	0.0927463	0.647655			Potri.009G113000	NEDD8-conjugating enzyme Ubc12	sp|Q9SDY5|RCE1_ARATH	AT4G36800.2	RUB1 conjugating enzyme 1
PtXaTreH.04G109700	0.269117	0.647528			Potri.004G140200	PI-PLC X domain-containing protein At5g67130	sp|Q93XX5|Y5713_ARATH	AT1G49740.1	PLC-like phosphodiesterases superfamily protein
PtXaTreH.08G044000	0.513153	0.647335		GRAS	Potri.008G057400	Scarecrow-like protein 9	sp|O80933|SCL9_ARATH	AT2G37650.1	GRAS family transcription factor
PtXaTreH.01G301600	0.244469	0.647218			Potri.001G368000	Nudix hydrolase 2	sp|Q94B74|NUDT2_ARATH	AT4G25434.7	nudix hydrolase homolog 10
PtXaTreH.17G027300	0.257271	0.647078			Potri.017G038100	Peroxidase 3	sp|O23044|PER3_ARATH	AT1G05260.1	Peroxidase superfamily protein
PtXaTreH.02G001200	0.387257	0.646983			Potri.002G001500	UPF0047 protein YjbQ	sp|P0AF48|YJBQ_ECOLI	AT1G21065.1	secondary thiamine-phosphate synthase enzyme
PtXaTreH.10G075200	0.390753	0.64649			Potri.010G092100	Peroxisomal adenine nucleotide carrier 2	sp|Q8VZS0|PNC2_ARATH	AT5G27520.1	peroxisomal adenine nucleotide carrier 2
PtXaTreH.05G027600	0.285823	0.646462			Potri.005G040600	Gibberellin receptor GID1C	sp|Q940G6|GID1C_ARATH	AT5G27320.1	alpha/beta-Hydrolases superfamily protein
PtXaTreH.02G148600	0.116335	0.646443			Potri.002G174600	Aluminum-activated malate transporter 10	sp|O23086|ALMTA_ARATH	AT4G00910.1	aluminum activated malate transporter family protein
PtXaTreH.10G080100	0.263526	0.646429			Potri.010G097800	NADPH-dependent aldo-keto reductase, chloroplastic	sp|Q0PGJ6|AKRC9_ARATH	AT2G37770.2	NAD(P)-linked oxidoreductase superfamily protein
PtXaTreH.01G325900	0.0627554	0.646019			Potri.001G402500	Nuclear/nucleolar GTPase 2	sp|Q9C923|NUG2_ARATH	AT1G52980.1	GTP-binding family protein
PtXaTreH.14G054700	0.364876	0.645486			Potri.014G074400	CRS2-associated factor 1, mitochondrial	sp|Q8VYD9|CAF1M_ARATH	AT4G31010.1	RNA-binding CRS1 / YhbY (CRM) domain-containing protein
PtXaTreH.08G017400	-0.00196912	0.645432			Potri.010G235600			AT3G52900.1	RAB6-interacting golgin (DUF662)
PtXaTreH.15G003700	0.0460293	0.645401		RLK-Pelle_L-LEC	Potri.015G004500	Probable L-type lectin-domain containing receptor kinase S.7	sp|Q9FHG4|LRKS7_ARATH	AT5G55830.1	Concanavalin A-like lectin protein kinase family protein
PtXaTreH.05G118600	0.333018	0.645306		bHLH	Potri.005G158100	Transcription factor bHLH145	sp|Q9FGB0|BH145_ARATH	AT5G50010.1	transcription factor bHLH145
PtXaTreH.17G095400	0.0758197	0.645182			Potri.017G112300	Transcription factor AS1	sp|O80931|AS1_ARATH	AT2G37630.1	myb-like HTH transcriptional regulator family protein
PtXaTreH.06G228900	0.144372	0.645123			Potri.006G278000			AT4G31330.1	transmembrane protein%2C putative (Protein of unknown function%2C DUF599)
PtXaTreH.03G139100	0.264082	0.644908			Potri.003G167400	Auxin-responsive protein SAUR32	sp|Q9ZUZ3|SAU32_ARATH	AT5G50760.1	SAUR-like auxin-responsive protein family
PtXaTreH.02G192400	0.189602	0.644777			Potri.002G233900	Protein WHAT'S THIS FACTOR 1 homolog, chloroplastic	sp|Q65XL5|WTF1_ORYSJ	AT5G62990.1	Ubiquitin carboxyl-terminal hydrolase family protein
PtXaTreH.02G158600	0.396858	0.644728			Potri.002G187600	Two-pore potassium channel 5	sp|Q9S6Z8|KCO5_ARATH	AT4G01840.1	Ca2+ activated outward rectifying K+ channel 5
PtXaTreH.04G184600	0.118989	0.644518			Potri.004G236500	ABC transporter G family member 14	sp|Q9C6W5|AB14G_ARATH	AT1G31770.1	ATP-binding cassette 14
PtXaTreH.01G160200	0.00929747	0.64413			Potri.001G190300	Auxin-responsive protein IAA26	sp|Q8LAL2|IAA26_ARATH	AT3G16500.1	phytochrome-associated protein 1
PtXaTreH.05G131400	0.447708	0.644031			Potri.005G176500			AT1G44770.1	elongation factor
PtXaTreH.11G038600	0.252312	0.643721		RLK-Pelle_DLSV	Potri.011G049600	Cold-responsive protein kinase 1	sp|Q93YN1|CRPK1_ARATH	AT3G09010.1	Protein kinase superfamily protein
PtXaTreH.05G088200	0.0860382	0.643676			Potri.005G112600	Thaumatin-like protein 1	sp|A0A1P8B554|THLP1_ARATH	AT4G38660.1	Pathogenesis-related thaumatin superfamily protein
PtXaTreH.11G128000	0.0883241	0.643518		WRKY	Potri.011G157100	Probable WRKY transcription factor 14	sp|Q9SA80|WRK14_ARATH	AT1G30650.1	WRKY DNA-binding protein 14
PtXaTreH.08G151400	0.185208	0.64351			Potri.008G178800	TLC domain-containing protein At5g14285	sp|Q8GYK7|Y5285_ARATH	AT5G14285.1	DNA-binding storekeeper
PtXaTreH.12G088700	0.360441	0.642914			Potri.012G118500	BTB/POZ domain and ankyrin repeat-containing protein NPR1	sp|E7BQV0|NPR1_MALHU	AT5G45110.1	NPR1-like protein 3
PtXaTreH.11G129600	0.541127	0.642906			Potri.011G158700	Berberine bridge enzyme-like 24	sp|Q9FKV0|BBE24_ARATH	AT2G34790.1	FAD-binding Berberine family protein
PtXaTreH.02G118900	0.294444	0.642842			Potri.002G140000	Phosphatidylinositol 4-phosphate 5-kinase 1	sp|Q56YP2|PI5K1_ARATH	AT4G17080.1	Histone H3 K4-specific methyltransferase SET7/9 family protein
PtXaTreH.02G047400	0.0159612	0.642748			Potri.002G055400	Transcription factor PHYTOCHROME INTERACTING FACTOR-LIKE 13	sp|Q10CH5|PIL13_ORYSJ	AT2G43010.2	phytochrome interacting factor 4
PtXaTreH.13G102300	0.546867	0.64268			Potri.013G126600			AT2G02960.6	RING/FYVE/PHD zinc finger superfamily protein
PtXaTreH.12G101700	0.219937	0.642629			Potri.012G134600	Calcium-dependent protein kinase 6	sp|Q38872|CDPK6_ARATH	AT1G12580.1	phosphoenolpyruvate carboxylase-related kinase 1
PtXaTreH.08G161200	0.260177	0.642474		MYB_related	Potri.008G191800	Transcription factor KUA1	sp|Q9LVS0|KUA1_ARATH	AT1G70000.2	myb-like transcription factor family protein
PtXaTreH.17G078100	0.41506	0.641985			Potri.017G094900	Transcription initiation factor TFIID subunit 8	sp|Q9SYZ9|TAF8_ARATH	AT5G15570.1	Bromodomain transcription factor
PtXaTreH.14G016300	0.447427	0.641689		ERF127	Potri.014G025200	Ethylene-responsive transcription factor RAP2-1	sp|Q8LC30|RAP21_ARATH	AT1G46768.2	related to AP2 1
PtXaTreH.08G110400	0.12596	0.640937			Potri.008G132900	Protein PLANT CADMIUM RESISTANCE 2	sp|Q9LQU4|PCR2_ARATH	AT1G14870.1	PLANT CADMIUM RESISTANCE 2
PtXaTreH.07G120400	0.482438	0.64069			Potri.007G140400	BTB/POZ and TAZ domain-containing protein 3	sp|Q9SYL0|BT3_ARATH	AT1G05690.1	BTB and TAZ domain protein 3
PtXaTreH.03G068500	0.287706	0.640647			Potri.003G087400			AT4G21700.1	DUF2921 family protein%2C putative (DUF2921)
PtXaTreH.15G101000	0.23091	0.640582			Potri.015G128800	Pentatricopeptide repeat-containing protein At4g25270, chloroplastic	sp|Q9SB36|PP337_ARATH	AT4G25270.1	Tetratricopeptide repeat (TPR)-like superfamily protein
PtXaTreH.01G133500	0.134992	0.640572
PtXaTreH.13G089600	0.129725	0.640559		TCP	Potri.013G110700	Transcription factor TCP23	sp|Q9LQF0|TCP23_ARATH	AT1G35560.1	TCP family transcription factor
PtXaTreH.01G219100	0.389266	0.640527			Potri.001G265300	Cytokinin riboside 5'-monophosphate phosphoribohydrolase LOG1	sp|Q8RUN2|LOG1_ARATH	AT2G28305.1	Putative lysine decarboxylase family protein
PtXaTreH.11G043100	0.343558	0.640359		Dof	Potri.011G055600	Dof zinc finger protein DOF1.4	sp|Q9FZA4|DOF14_ARATH	AT1G28310.2	Dof-type zinc finger DNA-binding family protein
PtXaTreH.01G074500	0.350614	0.640327			Potri.001G090200	Calcineurin B-like protein 7	sp|Q3HRP0|CNBL7_ORYSJ	AT1G64480.3	calcineurin B-like protein 8
PtXaTreH.06G056600	0.511592	0.639977			Potri.006G065100	Putative clathrin assembly protein At5g35200	sp|Q9LHS0|CAP10_ARATH	AT5G35200.2	ENTH/ANTH/VHS superfamily protein
PtXaTreH.14G068100	0.121917	0.639889			Potri.014G089700	Heavy metal-associated isoprenylated plant protein 39	sp|O03982|HIP39_ARATH	AT1G01490.2	Heavy metal transport/detoxification superfamily protein
PtXaTreH.08G126700	0.0721179	0.639849			Potri.008G151700	Uncharacterized protein C24B11.05	sp|Q09893|YAI5_SCHPO	AT2G32150.1	Haloacid dehalogenase-like hydrolase (HAD) superfamily protein
PtXaTreH.12G027700	0.387004	0.639789			Potri.012G039700	DYRK-family kinase pom1	sp|Q09690|POM1_SCHPO	AT1G73450.1	Protein kinase superfamily protein
PtXaTreH.04G012100	0.0764098	0.639658			Potri.004G017200	Polyadenylate-binding protein RBP45B	sp|Q9SAB3|RB45B_ARATH	AT1G11650.2	RNA-binding (RRM/RBD/RNP motifs) family protein
PtXaTreH.14G088200	0.480989	0.639638			Potri.014G113000	ABC transporter B family member 21	sp|Q9M1Q9|AB21B_ARATH	AT2G47000.6	ATP binding cassette subfamily B4
PtXaTreH.02G032000	0.286951	0.639502			Potri.002G037100	NAC domain-containing protein 21/22	sp|Q84TE6|NAC22_ARATH	AT4G28530.1	NAC domain containing protein 74
PtXaTreH.12G076000	0.150682	0.639444			Potri.012G101400	Heavy metal-associated isoprenylated plant protein 7	sp|Q9C5D3|HIP7_ARATH	AT5G50740.5	Heavy metal transport/detoxification superfamily protein
PtXaTreH.01G069300	0.340772	0.639417			Potri.003G146300	Rab GTPase-activating protein 22	sp|Q94BY9|GAP22_ARATH	AT5G41940.1	Ypt/Rab-GAP domain of gyp1p superfamily protein
PtXaTreH.07G081000	0.196802	0.639327			Potri.007G098400	CBS domain-containing protein CBSCBSPB3	sp|Q9LF97|Y3295_ARATH	AT3G52950.2	CBS / octicosapeptide/Phox/Bemp1 (PB1) domains-containing protein
PtXaTreH.02G036300	-0.0272279	0.63905			Potri.002G042200	Cytochrome P450 94A1	sp|O81117|C94A1_VICSA	AT5G63450.1	cytochrome P450%2C family 94%2C subfamily B%2C polypeptide 1
PtXaTreH.10G038000	0.610226	0.638991			Potri.010G049600	E3 ubiquitin-protein ligase RGLG2	sp|Q9LY87|RGLG2_ARATH	AT5G14420.4	RING domain ligase2
PtXaTreH.04G143500	0.451219	0.63882			Potri.004G182900	Protein ROLLING AND ERECT LEAF 2	sp|Q9AQW1|REL2_ORYSJ	AT4G35240.4	DNA-directed RNA polymerase subunit beta%2C putative (DUF630 and DUF632)
PtXaTreH.07G113600	0.444653	0.638215			Potri.007G132700			AT3G07565.1	histone H2A deubiquitinase (DUF3755)
PtXaTreH.01G198200	0.222016	0.638169		RLK-Pelle_RLCK-VIIa-2	Potri.001G240400	Probable serine/threonine-protein kinase PBL9	sp|Q06548|PBL9_ARATH	AT1G07570.5	Protein kinase superfamily protein
PtXaTreH.05G119000	0.25493	0.6381		ZF-HD	Potri.005G158800	Zinc-finger homeodomain protein 1	sp|A2Z259|ZHD1_ORYSI	AT4G24660.2	homeobox protein 22
PtXaTreH.05G036800	0.21359	0.637927			Potri.005G052400	Probable aldo-keto reductase 1	sp|C6TBN2|AKR1_SOYBN	AT1G60680.1	NAD(P)-linked oxidoreductase superfamily protein
PtXaTreH.06G060400	-0.137498	0.637668			Potri.006G069600	Peroxidase 25	sp|O80822|PER25_ARATH	AT2G41480.1	peroxidase superfamily protein
PtXaTreH.02G049700	-0.051473	0.637605			Potri.002G058000			AT2G42975.1	myosin-G heavy chain-like protein
PtXaTreH.03G033300	0.188911	0.637519			Potri.003G045000	ELF3-like protein 2	sp|Q657D6|ELF32_ORYSJ	AT3G21320.1	EARLY FLOWERING protein
PtXaTreH.10G052400	0.439939	0.637495			Potri.010G066200			AT2G33360.1	cadherin EGF LAG seven-pass G-type receptor%2C putative (DUF3527)
PtXaTreH.10G111900	0.0533652	0.637372			Potri.010G133500			AT1G13480.1	hypothetical protein (DUF1262)
PtXaTreH.17G115000	-0.0931684	0.637331			Potri.017G134800	Zinc finger protein 4	sp|Q39263|ZFP4_ARATH	AT1G66140.1	zinc finger protein 4
PtXaTreH.02G009300	0.50952	0.637316			Potri.002G011400			AT1G76250.1	transmembrane protein
PtXaTreH.18G042200	0.2005	0.637076			Potri.018G057000	Auxin-responsive protein IAA26	sp|Q8LAL2|IAA26_ARATH	AT3G16500.1	phytochrome-associated protein 1
PtXaTreH.02G091400	0.433505	0.636996		MYB_related	Potri.002G106500			AT1G09710.4	Homeodomain-like superfamily protein
PtXaTreH.07G082700	0.321931	0.636827			Potri.007G100100	Amino acid permease 2	sp|Q38967|AAP2_ARATH	AT5G09220.1	amino acid permease 2
PtXaTreH.10G184900	0.351491	0.63666			Potri.010G221700	Patatin-like protein 7	sp|Q9SV43|PLP7_ARATH	AT2G39220.1	PATATIN-like protein 6
PtXaTreH.05G039000	0.144262	0.636632		WRKY	Potri.005G055300	Probable WRKY transcription factor 39	sp|Q9SR07|WRK39_ARATH	AT3G04670.1	WRKY DNA-binding protein 39
PtXaTreH.02G206000	0.301958	0.636552			Potri.002G249100	Protein NRT1/ PTR FAMILY 4.2	sp|Q9LSE8|PTR35_ARATH	AT3G25280.1	Major facilitator superfamily protein
PtXaTreH.06G109300	0.20156	0.63643		RLK-Pelle_RLCK-VIIa-2	Potri.006G126000	Serine/threonine-protein kinase PCRK1	sp|Q9SF86|PCRK1_ARATH	AT3G09830.3	Protein kinase superfamily protein
PtXaTreH.03G091300	-0.121716	0.636206		VIN2	Potri.003G112600	Acid beta-fructofuranosidase	sp|P29001|INVA_VIGRR	AT1G12240.1	Glycosyl hydrolases family 32 protein
PtXaTreH.10G126900	0.257937	0.636102			Potri.010G152300	YTH domain-containing protein ECT2	sp|Q9LJE5|ECT2_ARATH	AT1G48110.2	evolutionarily conserved C-terminal region 7
PtXaTreH.07G078100	0.140187	0.63607		DNAJ/HSP40	Potri.007G094900	Chaperone protein dnaJ A6, chloroplastic	sp|Q9SJZ7|DNJA6_ARATH	AT2G22360.1	DNAJ heat shock family protein
PtXaTreH.09G142600	0.238365	0.636002		FAR1	Potri.009G170100	Protein FAR1-RELATED SEQUENCE 5	sp|Q9SZL8|FRS5_ARATH	AT4G38180.1	FAR1-related sequence 5
PtXaTreH.13G110000	0.21202	0.635976			Potri.013G134300	Expansin-B3	sp|Q9M0I2|EXPB3_ARATH	AT4G28250.1	expansin B3
PtXaTreH.02G125600	0.332906	0.635849			Potri.T168500	Vestitone reductase	sp|Q40316|VESTR_MEDSA	AT2G45400.1	NAD(P)-binding Rossmann-fold superfamily protein
PtXaTreH.04G167600	0.110071	0.635742			Potri.004G213300	BEL1-like homeodomain protein 8	sp|Q9SJJ3|BLH8_ARATH	AT2G27990.1	BEL1-like homeodomain 8
PtXaTreH.07G045300	0.222873	0.635697			Potri.007G050200	Pentatricopeptide repeat-containing protein ELI1, chloroplastic	sp|Q9SZT8|PP354_ARATH	AT4G37380.1	Tetratricopeptide repeat (TPR)-like superfamily protein
PtXaTreH.19G056700	0.197234	0.635665			Potri.001G422600			AT3G56360.1	hypothetical protein
PtXaTreH.13G057100	0.168556	0.635633			Potri.013G065000	Cationic amino acid transporter 2, vacuolar	sp|Q9ASS7|CAAT2_ARATH	AT1G58030.1	cationic amino acid transporter 2
PtXaTreH.15G051800	-0.0634934	0.635573			Potri.015G066400	Pentatricopeptide repeat-containing protein At1g18900	sp|Q8GYP6|PPR49_ARATH	AT1G18900.4	Pentatricopeptide repeat (PPR) superfamily protein
PtXaTreH.10G110600	-0.0522503	0.635359			Potri.010G131800	Phosphoenolpyruvate carboxylase 4	sp|Q8GVE8|CAPP4_ARATH	AT1G68750.1	phosphoenolpyruvate carboxylase 4
PtXaTreH.06G193200	0.0596779	0.635272			Potri.006G234000	piRNA biogenesis protein EXD1	sp|Q8CDF7|EXD1_MOUSE	AT2G25910.1	3'-5' exonuclease domain-containing protein / K homology domain-containing protein / KH domain-containing protein
PtXaTreH.05G128100	-0.132177	0.635124		NR2	Potri.005G172400	Nitrate reductase [NADH]	sp|P36859|NIA_PETHY	AT1G37130.1	nitrate reductase 2
PtXaTreH.01G130500	0.0415372	0.634899			Potri.001G154300	Nudix hydrolase 8	sp|Q8L7W2|NUDT8_ARATH	AT5G47240.1	nudix hydrolase homolog 8
PtXaTreH.04G000400	0.0634632	0.634855			Potri.004G000600	RCC1 domain-containing protein RUG3, mitochondrial	sp|Q9FJG9|RUG3_ARATH	AT5G60870.1	Regulator of chromosome condensation (RCC1) family protein
PtXaTreH.14G117900	0.33922	0.634692			Potri.014G146900	15-cis-zeta-carotene isomerase, chloroplastic	sp|Q9SAC0|ZCIS_ARATH	AT1G10830.1	15-cis-zeta-carotene isomerase
PtXaTreH.03G042800	0.104259	0.634643		GA3ox1.1	Potri.003G057400	Gibberellin 3-beta-dioxygenase 1	sp|O24648|G3OX_PEA	AT1G15550.1	gibberellin 3-oxidase 1
PtXaTreH.15G008400	0.0828463	0.634554			Potri.015G010600	Protein phosphatase 2C 57	sp|P49599|P2C57_ARATH	AT4G27800.1	thylakoid-associated phosphatase 38
PtXaTreH.07G057500	-0.0794668	0.634514		LBD	Potri.007G066700	LOB domain-containing protein 4	sp|Q9SHE9|LBD4_ARATH	AT1G31320.1	LOB domain-containing protein 4
PtXaTreH.08G128100	0.375876	0.634415			Potri.008G152900			AT3G22430.1	RNA recognition motif XS domain protein
PtXaTreH.02G124100	0.198035	0.6343			Potri.002G146200	Arginase 1, mitochondrial	sp|P46637|ARGI1_ARATH	AT4G08900.1	arginase
PtXaTreH.03G186500	0.0986862	0.634293			Potri.003G222700	YTH domain-containing protein ECT2	sp|Q9LJE5|ECT2_ARATH	AT3G13460.1	evolutionarily conserved C-terminal region 2
PtXaTreH.06G216000	0.507483	0.634264			Potri.006G261500	DeSI-like protein At4g17486	sp|Q93VG8|PPDEX_ARATH	AT5G25170.1	PPPDE putative thiol peptidase family protein
PtXaTreH.01G270900	0.0131145	0.634096			Potri.001G331100	Cytochrome P450 94B3	sp|Q9SMP5|C94B3_ARATH	AT3G01900.1	cytochrome P450%2C family 94%2C subfamily B%2C polypeptide 2
PtXaTreH.08G055800	0.140531	0.63392		LBD	Potri.008G071500	LOB domain-containing protein 21	sp|Q9SRL8|LBD21_ARATH	AT3G11090.1	LOB domain-containing protein 21
PtXaTreH.02G132600	-0.00437831	0.633906			Potri.002G155700
PtXaTreH.16G032000	0.00523758	0.633346			Potri.016G040500	BTB/POZ domain and ankyrin repeat-containing protein NOOT1	sp|Q2HW56|NOOT1_MEDTR	AT2G41370.1	Ankyrin repeat family protein / BTB/POZ domain-containing protein
PtXaTreH.07G080100	0.529332	0.633339			Potri.007G097400			AT2G46550.2	transmembrane protein
PtXaTreH.05G039700	-0.0107377	0.633154		RLK-Pelle_SD-2b	Potri.005G056700	G-type lectin S-receptor-like serine/threonine-protein kinase LECRK3	sp|Q25AG3|LERK3_ORYSI	AT5G60900.1	receptor-like protein kinase 1
PtXaTreH.18G098000	0.439834	0.633082			Potri.018G129700	Methyl-CpG-binding domain-containing protein 11	sp|Q9LW00|MBD11_ARATH	AT3G15790.3	methyl-CPG-binding domain 11
PtXaTreH.18G049200	-0.053462	0.632955			Potri.018G066600	Venom phosphodiesterase	sp|W8E7D1|PDE_MACLB	AT4G29680.1	Alkaline-phosphatase-like family protein
PtXaTreH.06G032900	0.225013	0.632925			Potri.003G034700	ABC transporter C family member 8	sp|Q8LGU1|AB8C_ARATH	AT3G21250.4	multidrug resistance-associated protein 6
PtXaTreH.06G035100	0.273244	0.632857			Potri.005G246800	Ganglioside-induced differentiation-associated protein 2	sp|Q5CZL1|GDAP2_XENTR	AT4G35750.1	SEC14 cytosolic factor family protein / phosphoglyceride transfer family protein
PtXaTreH.12G084600	0.279794	0.632816			Potri.012G111400	Inositol polyphosphate multikinase beta	sp|Q9FLT2|IPMKB_ARATH	AT5G61760.2	inositol polyphosphate kinase 2 beta
PtXaTreH.01G016200	0.422912	0.632672		P1B	Potri.001G019100	Copper-transporting ATPase HMA4	sp|Q6H7M3|HMA4_ORYSJ	AT1G63440.1	heavy metal atpase 5
PtXaTreH.07G003300	0.119473	0.632574			Potri.007G003600			AT1G78995.1	hypothetical protein
PtXaTreH.07G015000	0.199881	0.632487			Potri.007G016900	Microspherule protein 1	sp|Q99L90|MCRS1_MOUSE	AT3G54350.5	Forkhead-associated (FHA) domain-containing protein
PtXaTreH.10G080000	0.303149	0.632484		RLK-Pelle_LRR-Xb-1	Potri.010G097700	Phytosulfokine receptor 1	sp|Q9ZVR7|PSKR1_ARATH	AT2G02220.1	phytosulfokin receptor 1
PtXaTreH.06G112200	0.370187	0.632219			Potri.006G129000			AT3G09760.1	RING/U-box superfamily protein
PtXaTreH.01G276400	0.422296	0.632168			Potri.001G337100	WAT1-related protein At3g28050	sp|Q94JU2|WTR18_ARATH	AT3G28050.1	nodulin MtN21 /EamA-like transporter family protein
PtXaTreH.15G059900	0.275492	0.632102			Potri.015G076200	1-deoxy-D-xylulose 5-phosphate reductoisomerase, chloroplastic	sp|Q9XFS9|DXR_ARATH	AT5G62790.1	1-deoxy-D-xylulose 5-phosphate reductoisomerase
PtXaTreH.10G107300	0.404375	0.632084		LHT3	Potri.010G128300	Lysine histidine transporter-like 6	sp|Q9C6M2|LHTL6_ARATH	AT1G25530.1	Transmembrane amino acid transporter family protein
PtXaTreH.04G097700	-0.0144367	0.632			Potri.004G122800
PtXaTreH.06G221700	-0.0547189	0.631973			Potri.006G267900	Protein GLUTAMINE DUMPER 3	sp|Q9FHH5|GDU3_ARATH	AT5G57685.1	glutamine dumper 3
PtXaTreH.06G196500	0.224363	0.631889			Potri.006G237900	Peptidyl-tRNA hydrolase 2, mitochondrial	sp|Q3ZBL5|PTH2_BOVIN	AT4G32900.2	Peptidyl-tRNA hydrolase II (PTH2) family protein
PtXaTreH.05G034500	0.349525	0.631871		WNK_NRBP	Potri.005G049800	Serine/threonine-protein kinase WNK1	sp|Q9CAV6|WNK1_ARATH	AT3G04910.1	with no lysine (K) kinase 1
PtXaTreH.08G058400	0.38679	0.631817			Potri.008G074200	Kelch-like protein 8	sp|Q9P2G9|KLHL8_HUMAN	AT5G01660.2	influenza virus NS1A-binding protein
PtXaTreH.01G001600	0.113581	0.631621			Potri.001G002000	YTH domain-containing protein ECT2	sp|Q9LJE5|ECT2_ARATH	AT3G13460.1	evolutionarily conserved C-terminal region 2
PtXaTreH.10G090700	0.0604277	0.631597		RGA1a(TW)	Potri.010G110700	DELLA protein GAIP-B	sp|Q6EI05|GAIPB_CUCMA	AT2G01570.1	GRAS family transcription factor family protein
PtXaTreH.04G037400	-0.00516064	0.631339			Potri.004G048400			AT2G33855.1	transmembrane protein
PtXaTreH.01G303400	0.120135	0.630923			Potri.001G369900	Pentatricopeptide repeat-containing protein At5g66520	sp|Q9FJY7|PP449_ARATH	AT5G66520.1	Tetratricopeptide repeat (TPR)-like superfamily protein
PtXaTreH.14G102200	0.169995	0.630885			Potri.014G130100			AT2G47710.1	Adenine nucleotide alpha hydrolases-like superfamily protein
PtXaTreH.10G053500	0.142507	0.630863			Potri.010G067500	Heterogeneous nuclear ribonucleoprotein 1	sp|Q8W034|RNP1_ARATH	AT2G33410.1	RNA-binding (RRM/RBD/RNP motifs) family protein
PtXaTreH.01G100600	0.379723	0.630731			Potri.001G119800	Vacuolar-processing enzyme	sp|P49042|VPE_RICCO	AT1G62710.1	beta vacuolar processing enzyme
PtXaTreH.03G086300	0.434111	0.630669			Potri.003G107300			AT4G25180.1	RNA polymerase III RPC4
PtXaTreH.13G077600	0.272555	0.630543			Potri.013G094900	Phytolongin Phyl1.1	sp|Q9SN26|PHL11_ARATH	AT4G10170.2	SNARE-like superfamily protein
PtXaTreH.02G023100	0.3142	0.630468			Potri.005G235700	Histone H3.3	sp|Q76N23|H33_TOBAC	AT5G10980.1	Histone superfamily protein
PtXaTreH.18G082500	0.313373	0.630415			Potri.018G106600	Transmembrane 9 superfamily member 8	sp|F4KIB2|TMN8_ARATH	AT5G10840.1	Endomembrane protein 70 protein family
PtXaTreH.02G126000	0.321921	0.630392			Potri.002G147600	Vestitone reductase	sp|Q40316|VESTR_MEDSA	AT2G45400.1	NAD(P)-binding Rossmann-fold superfamily protein
PtXaTreH.01G021100	-0.0565167	0.630363			Potri.001G024600	U-box domain-containing protein 24	sp|Q10FT0|PUB24_ORYSJ	AT1G76390.2	ARM repeat superfamily protein
PtXaTreH.02G017200	-0.0940787	0.630323			Potri.002G019800	Synaptotagmin-2	sp|B6ETT4|SYT2_ARATH	AT1G20080.5	Calcium-dependent lipid-binding (CaLB domain) family protein
PtXaTreH.10G134600	0.210316	0.630032			Potri.010G163100			AT1G13970.1	beta-hexosaminidase (DUF1336)
PtXaTreH.09G029100	0.0257629	0.629563			Potri.009G038600			AT5G59050.1	G patch domain protein
PtXaTreH.02G012200	0.562685	0.629476			Potri.002G014500	F-box protein SKIP23	sp|Q3EBZ2|SKI23_ARATH	AT2G17030.1	F-box SKIP23-like protein (DUF295)
PtXaTreH.03G007400	0.431166	0.629397			Potri.003G009900	Pumilio homolog 6, chloroplastic	sp|Q9C5E7|PUM6_ARATH	AT4G25880.4	pumilio 6
PtXaTreH.07G015800	-0.0649125	0.629377			Potri.007G017800	Protein WALLS ARE THIN 1	sp|Q94AP3|WAT1_ARATH	AT1G75500.2	Walls Are Thin 1
PtXaTreH.01G120000	0.385051	0.629344			Potri.001G142400	Protein HAIKU1	sp|O82170|IKU1_ARATH	AT2G35230.3	VQ motif-containing protein
PtXaTreH.05G094300	0.0557636	0.628971		bHLH	Potri.007G020200	Transcription factor bHLH110	sp|Q9SFZ3|BH110_ARATH	AT1G27660.1	basic helix-loop-helix (bHLH) DNA-binding superfamily protein
PtXaTreH.08G163500	0.172287	0.628872			Potri.008G194200			AT1G27090.1	glycine-rich protein
PtXaTreH.13G043500	0.336324	0.628775		G2-like	Potri.013G048000	Protein PHR1-LIKE 1	sp|Q8GUN5|PHL1_ARATH	AT5G29000.3	Homeodomain-like superfamily protein
PtXaTreH.01G161200	0.383948	0.628493			Potri.001G191300	Protein CHUP1, chloroplastic	sp|Q9LI74|CHUP1_ARATH	AT1G52080.2	actin binding protein family
PtXaTreH.09G132300	0.306467	0.628417		FAR1	Potri.009G158400	Protein FAR1-RELATED SEQUENCE 3	sp|Q9ZVC9|FRS3_ARATH	AT2G27110.2	FAR1-related sequence 3
PtXaTreH.13G013700	0.0821351	0.628291			Potri.013G014900	Dormancy-associated protein homolog 3	sp|Q8LD26|DRMH3_ARATH	AT1G56220.1	Dormancy/auxin associated family protein
PtXaTreH.14G099600	0.180401	0.628005			Potri.014G127200	Epoxide hydrolase A	sp|I6YGS0|EPHA_MYCTU	AT4G02340.1	alpha/beta-Hydrolases superfamily protein
PtXaTreH.06G229200	0.112057	0.62777			Potri.006G278400	Glycosyltransferase family protein 64 C3	sp|Q9C975|GT643_ARATH	AT1G80290.2	Nucleotide-diphospho-sugar transferases superfamily protein
PtXaTreH.10G088600	0.046506	0.627279			Potri.010G108200	Protein TIFY 6B	sp|Q9LVI4|TIF6B_ARATH	AT3G17860.1	jasmonate-zim-domain protein 3
PtXaTreH.04G086800	0.348322	0.627055			Potri.017G109300	Proline dehydrogenase 2, mitochondrial	sp|Q6NKX1|PROD2_ARATH	AT5G38710.1	Methylenetetrahydrofolate reductase family protein
PtXaTreH.09G067700	-0.153684	0.627043			Potri.009G082600	Branched-chain amino acid aminotransferase 2, chloroplastic	sp|K7QHS5|BCAT2_HUMLU	AT1G50110.1	D-aminoacid aminotransferase-like PLP-dependent enzymes superfamily protein
PtXaTreH.16G008200	0.333369	0.627036			Potri.016G010800	U-box domain-containing protein 4	sp|O22193|PUB4_ARATH	AT4G16490.1	ARM repeat superfamily protein
PtXaTreH.10G107500	0.352448	0.62703			Potri.010G128500	ATP-dependent Clp protease adapter protein CLPS1, chloroplastic	sp|Q9SX29|CLPS1_ARATH	AT1G68660.1	Ribosomal protein L12/ ATP-dependent Clp protease adaptor protein ClpS family protein
PtXaTreH.09G023400	0.124291	0.626856		RLK-Pelle_RLCK-VIIa-2	Potri.001G240400	Probable serine/threonine-protein kinase PBL9	sp|Q06548|PBL9_ARATH	AT1G07570.5	Protein kinase superfamily protein
PtXaTreH.08G065600	0.026933	0.626523			Potri.008G083600	Metal tolerance protein 10	sp|Q0WU02|MTP10_ARATH	AT1G16310.1	Cation efflux family protein
PtXaTreH.12G086400	0.187624	0.62645			Potri.012G114200	Protein ORANGE-GREEN, chloroplastic	sp|A0A0D3MU35|ORGRE_CUCME	AT5G61670.2	orange protein
PtXaTreH.10G182200	0.155082	0.62635			Potri.010G218300
PtXaTreH.07G076500	0.222979	0.626112			Potri.007G092300			AT5G65030.1	nitric oxide synthase-interacting protein
PtXaTreH.01G339300	0.295613	0.625834			Potri.001G419400	Vascular-related unknown protein 1	sp|Q9LSZ3|VUP1_ARATH	AT3G21710.2	transmembrane protein
PtXaTreH.16G104800	0.237092	0.625271			Potri.016G131900	TOM1-like protein 6	sp|O80910|TOL6_ARATH	AT2G38410.1	ENTH/VHS/GAT family protein
PtXaTreH.18G085200	0.132128	0.625235
PtXaTreH.16G104700	0.441471	0.625034			Potri.016G130700	Protein LURP-one-related 15	sp|Q9LZX1|LOR15_ARATH	AT5G01750.2	LURP-one-like protein (DUF567)
PtXaTreH.12G108800	0.0750184	0.624914			Potri.012G143300			AT5G52420.1	transmembrane protein
PtXaTreH.11G051900	0.000952835	0.624832			Potri.011G066700	F-box/LRR-repeat MAX2 homolog A	sp|I1SSI5|MAX2A_PETHY	AT2G42620.1	RNI-like superfamily protein
PtXaTreH.05G008800	0.213025	0.624785			Potri.005G017300	Nicotianamine synthase	sp|Q9XGI7|NAS_SOLLC	AT1G09240.1	nicotianamine synthase 3
PtXaTreH.03G122500	0.087287	0.624676			Potri.003G146300	Rab GTPase-activating protein 22	sp|Q94BY9|GAP22_ARATH	AT5G41940.1	Ypt/Rab-GAP domain of gyp1p superfamily protein
PtXaTreH.06G181500	0.218282	0.624297			Potri.006G219900	Methylthioribose-1-phosphate isomerase	sp|B9HCR2|MTNA_POPTR	AT2G05830.1	NagB/RpiA/CoA transferase-like superfamily protein
PtXaTreH.03G072600	0.349864	0.624276			Potri.003G091800	Protein HAIKU1	sp|O82170|IKU1_ARATH	AT1G32610.2	hydroxyproline-rich glycoprotein family protein
PtXaTreH.03G013300	0.193418	0.624218
PtXaTreH.01G334100	0.273581	0.624159		RLK-Pelle_DLSV	Potri.001G412100	G-type lectin S-receptor-like serine/threonine-protein kinase At4g27290	sp|O81832|Y4729_ARATH	AT4G27290.2	S-locus lectin protein kinase family protein
PtXaTreH.18G005100	0.224855	0.624099			Potri.018G006200	Protein KAKU4	sp|Q949W6|KAKU4_ARATH	AT4G31430.3	flocculation protein
PtXaTreH.18G061400	0.551955	0.623614		bHLH	Potri.018G083700	Transcription factor bHLH68	sp|Q8S3D1|BH068_ARATH	AT4G29100.1	basic helix-loop-helix (bHLH) DNA-binding superfamily protein
PtXaTreH.10G210100	0.153408	0.623552			Potri.010G248700	ACT domain-containing protein ACR11	sp|Q9FZ47|ACR11_ARATH	AT1G16880.1	uridylyltransferase-like protein
PtXaTreH.11G032900	-0.0487353	0.623213			Potri.011G042600			AT4G21500.1	transmembrane protein
PtXaTreH.10G103400	-0.0581404	0.622853			Potri.010G123600			AT1G68440.1	transmembrane protein
PtXaTreH.04G002900	0.187049	0.622667		TALE	Potri.004G004700	Homeobox protein SBH1	sp|P46608|HSBH1_SOYBN	AT1G62360.1	KNOX/ELK homeobox transcription factor
PtXaTreH.09G023000	0.267063	0.622558			Potri.009G030800	Metallothionein-like protein type 2	sp|O24058|MT2_MALDO	AT3G09390.2	metallothionein 2A
PtXaTreH.09G035300	0.401979	0.622536			Potri.009G045100	Non-specific phospholipase C1	sp|Q8L7Y9|NPC1_ARATH	AT1G07230.1	non-specific phospholipase C1
PtXaTreH.17G090200	0.0762758	0.622319			Potri.017G107500	Zinc finger protein CONSTANS-LIKE 2	sp|Q96502|COL2_ARATH	AT3G02380.1	CONSTANS-like 2
PtXaTreH.09G116400	0.271416	0.621923			Potri.009G139300	Pentatricopeptide repeat-containing protein At2g17033	sp|Q8GWA9|PP157_ARATH	AT2G17033.4	pentatricopeptide (PPR) repeat-containing protein
PtXaTreH.11G004600	-0.080687	0.621631		B3	Potri.011G005600
PtXaTreH.07G063200	-0.00304691	0.621367		TCP	Potri.005G090300	Transcription factor TCP7	sp|Q9FMX2|TCP7_ARATH	AT5G23280.1	TCP family transcription factor
PtXaTreH.08G022200	0.214774	0.62126			Potri.008G030400	Histone H2B	sp|P93354|H2B_TOBAC	AT2G28720.1	Histone superfamily protein
PtXaTreH.03G057600	0.294848	0.621075		RAN1B	Potri.003G075700	Copper-transporting ATPase RAN1	sp|Q9S7J8|HMA7_ARATH	AT5G44790.1	copper-exporting ATPase / responsive-to-antagonist 1 / copper-transporting ATPase (RAN1)
PtXaTreH.09G075800	0.229565	0.620987			Potri.009G092800			AT2G14910.1	MAR-binding filament-like protein
PtXaTreH.06G003100	0.100602	0.620582			Potri.006G003600			AT1G60870.1	maternal effect embryo arrest 9
PtXaTreH.03G173300	0.268912	0.620363			Potri.003G205500	Zinc finger A20 and AN1 domain-containing stress-associated protein 8	sp|A3BDI8|SAP8_ORYSJ	AT1G51200.4	A20/AN1-like zinc finger family protein
PtXaTreH.17G051900	0.0960168	0.620144			Potri.017G069100	B2 protein	sp|P37707|B2_DAUCA	AT3G27090.3	DCD (Development and Cell Death) domain protein
PtXaTreH.16G059900	-0.0547701	0.619939			Potri.016G074500	B3 domain-containing protein At5g06250	sp|Q9FNI3|Y5625_ARATH	AT5G06250.2	AP2/B3-like transcriptional factor family protein
PtXaTreH.14G104500	0.320171	0.619598			Potri.014G132900			AT3G62900.3	CW-type Zinc Finger
PtXaTreH.15G065300	0.252602	0.619505			Potri.015G082900	Copper methylamine oxidase	sp|Q07123|AMO2_ARTS1	AT2G42490.1	Copper amine oxidase family protein
PtXaTreH.01G176300	0.252891	0.619305			Potri.001G213300	Lysosomal Pro-X carboxypeptidase	sp|Q5RBU7|PCP_PONAB	AT5G22860.1	Serine carboxypeptidase S28 family protein
PtXaTreH.17G090000	0.263172	0.619278			Potri.017G107300	Protein GLUTAMINE DUMPER 2	sp|Q9SW07|GDU2_ARATH	AT5G57685.1	glutamine dumper 3
PtXaTreH.18G018400	0.412453	0.619258			Potri.018G024200	Heparanase-like protein 3	sp|Q9FZP1|HPSE3_ARATH	AT5G34940.2	glucuronidase 3
PtXaTreH.09G121100	0.20446	0.619215			Potri.009G144000	Beta-1,6-galactosyltransferase GALT29A	sp|Q9SGD2|GT29A_ARATH	AT1G08280.1	Glycosyltransferase family 29 (sialyltransferase) family protein
PtXaTreH.16G012600	0.302558	0.619207			Potri.016G015700	UDP-glycosyltransferase 71K2	sp|D3UAG2|U71K2_PYRCO	AT3G21760.1	UDP-Glycosyltransferase superfamily protein
PtXaTreH.01G083200	0.290378	0.619011			Potri.001G100100	Protein SPIRAL1-like 2	sp|Q9LE54|SP1L2_ARATH	AT1G69230.2	SPIRAL1-like2
PtXaTreH.10G166900	0.516926	0.618794		RLK-Pelle_L-LEC	Potri.010G200600	L-type lectin-domain containing receptor kinase S.4	sp|Q9M2S4|LRKS4_ARATH	AT3G55550.1	Concanavalin A-like lectin protein kinase family protein
PtXaTreH.02G071200	-0.113187	0.618788			Potri.002G083300			AT1G21790.1	TRAM%2C LAG1 and CLN8 (TLC) lipid-sensing domain containing protein
PtXaTreH.02G144100	-0.120101	0.618507			Potri.002G169100	Rhodanese-like domain-containing protein 4, chloroplastic	sp|Q9M158|STR4_ARATH	AT4G01050.1	thylakoid rhodanese-like protein
PtXaTreH.02G041300	0.448399	0.618011			Potri.002G048300	ETO1-like protein 1	sp|Q9ZQX6|ETOL1_ARATH	AT4G02680.1	ETO1-like 1
PtXaTreH.17G066900	0.105868	0.617552			Potri.017G081900	DExH-box ATP-dependent RNA helicase DExH18, mitochondrial	sp|F4KFV7|SUV3L_ARATH	AT5G39840.1	ATP-dependent RNA helicase
PtXaTreH.18G016800	0.180815	0.617536			Potri.018G022400			AT4G32020.1	serine/arginine repetitive matrix-like protein
PtXaTreH.02G158300	0.0866162	0.617453			Potri.002G187400	ABC transporter B family member 11	sp|Q9FWX7|AB11B_ARATH	AT1G02520.3	P-glycoprotein 11
PtXaTreH.16G003800	0.134842	0.617406
PtXaTreH.13G090700	0.409327	0.617265			Potri.013G111900	ABC transporter G family member 25	sp|Q84TH5|AB25G_ARATH	AT1G71960.1	ATP-binding casette family G25
PtXaTreH.17G067200	0.328552	0.617083			Potri.004G126800			AT5G39785.5	hypothetical protein (DUF1666)
PtXaTreH.14G091200	0.165243	0.616696		PME(II)	Potri.014G117100	Probable pectinesterase 53	sp|Q8VYZ3|PME53_ARATH	AT5G19730.1	Pectin lyase-like superfamily protein
PtXaTreH.14G148000	0.329797	0.616612			Potri.014G182000	Glucan endo-1,3-beta-glucosidase 7	sp|Q9M069|E137_ARATH	AT5G42720.1	Glycosyl hydrolase family 17 protein
PtXaTreH.01G142500	0.419784	0.616583			Potri.001G168600	Pimeloyl-[acyl-carrier protein] methyl ester esterase	sp|Q82SL8|BIOH_NITEU	AT1G17430.1	alpha/beta-Hydrolases superfamily protein
PtXaTreH.04G158600	0.226276	0.61634			Potri.004G202500	Ferredoxin-3, chloroplastic	sp|P27788|FER3_MAIZE	AT2G27510.1	ferredoxin 3
PtXaTreH.06G163300	0.141367	0.616169			Potri.006G199500	ABC transporter G family member 22	sp|Q93YS4|AB22G_ARATH	AT5G06530.2	ABC-2 type transporter family protein
PtXaTreH.19G108900	0.179269	0.616104		ABTL14	Potri.019G126400	Spermidine coumaroyl-CoA acyltransferase	sp|Q8GYW8|SCT_ARATH	AT2G25150.1	HXXXD-type acyl-transferase family protein
PtXaTreH.14G030300	0.255659	0.616064
PtXaTreH.06G006500	0.17173	0.61601			Potri.006G007200	Anthocyanidin 3-O-glucosyltransferase 1	sp|Q40284|UFOG1_MANES	AT3G21790.1	UDP-Glycosyltransferase superfamily protein
PtXaTreH.03G047200	-0.0193706	0.615988			Potri.003G063400	Protein BIG GRAIN 1-like A	sp|Q9LVK2|BIG1A_ARATH	AT1G54200.1	DNA mismatch repair Msh6-like protein
PtXaTreH.05G099300	0.286607	0.615838		BES1	Potri.005G126400	BES1/BZR1 homolog protein 2	sp|Q94A43|BEH2_ARATH	AT1G75080.2	Brassinosteroid signaling positive regulator (BZR1) family protein
PtXaTreH.13G098200	-0.0211561	0.615448
PtXaTreH.18G086500	0.0322897	0.615292			Potri.018G111600	G-type lectin S-receptor-like serine/threonine-protein kinase At1g11330	sp|Q9SXB8|Y1133_ARATH	AT4G23180.1	cysteine-rich RLK (RECEPTOR-like protein kinase) 10
PtXaTreH.10G034800	0.220696	0.615257			Potri.010G045500			AT3G26600.1	armadillo repeat only 4
PtXaTreH.15G096800	0.238015	0.615093		RLK-Pelle_LRR-XI-1	Potri.015G123400	MDIS1-interacting receptor like kinase 2	sp|Q8VZG8|MIK2_ARATH	AT4G08850.1	Leucine-rich repeat receptor-like protein kinase family protein
PtXaTreH.17G005700	0.18628	0.615011			Potri.017G007400	La-related protein 6B	sp|O80567|LRP6B_ARATH	AT2G43970.1	RNA-binding protein
PtXaTreH.08G050100	0.299183	0.615			Potri.008G064400	Coronatine-insensitive protein 1	sp|O04197|COI1_ARATH	AT2G39940.1	RNI-like superfamily protein
PtXaTreH.01G227400	0.0994404	0.614883		SRS	Potri.001G276200	Protein LATERAL ROOT PRIMORDIUM 1	sp|Q94CK9|LRP1_ARATH	AT5G12330.2	Lateral root primordium (LRP) protein-like protein
PtXaTreH.01G169800	0.142141	0.614816			Potri.001G204700	Protein NUCLEAR FUSION DEFECTIVE 4	sp|F4I9E1|NFD4_ARATH	AT1G80530.1	Major facilitator superfamily protein
PtXaTreH.14G108100	0.245431	0.614815		Histidine-containing phosphotransfer protein	Potri.014G136200	Histidine-containing phosphotransfer protein 5	sp|Q8L9T7|AHP5_ARATH	AT1G03430.1	histidine-containing phosphotransfer factor 5
PtXaTreH.05G049300	0.259953	0.614631			Potri.005G069100	Probable carotenoid cleavage dioxygenase 4, chloroplastic	sp|O49675|CCD4_ARATH	AT4G19170.1	nine-cis-epoxycarotenoid dioxygenase 4
PtXaTreH.02G072800	0.112908	0.614406			Potri.002G085100	WAT1-related protein At4g08300	sp|Q501F8|WTR32_ARATH	AT1G21890.1	nodulin MtN21 /EamA-like transporter family protein
PtXaTreH.07G051200	0.573411	0.614224			Potri.007G058500	Probable 1-deoxy-D-xylulose-5-phosphate synthase 2, chloroplastic	sp|Q6YU51|DXS2_ORYSJ	AT4G15560.1	Deoxyxylulose-5-phosphate synthase
PtXaTreH.11G006600	0.198369	0.614219			Potri.011G015400	Disease resistance protein RUN1	sp|V9M398|RUN1_VITRO	AT5G36930.3	Disease resistance protein (TIR-NBS-LRR class) family
PtXaTreH.02G204200	0.219797	0.614133			Potri.002G247400			AT4G13030.1	P-loop containing nucleoside triphosphate hydrolases superfamily protein
PtXaTreH.15G000500	0.00253258	0.613861			Potri.015G000600	Chloroplastic import inner membrane translocase subunit HP30-2	sp|Q9FLT9|HP302_ARATH	AT5G24650.1	Mitochondrial import inner membrane translocase subunit Tim17/Tim22/Tim23 family protein
PtXaTreH.11G103900	0.32157	0.613557		RLK-Pelle_DLSV	Potri.011G128900	G-type lectin S-receptor-like serine/threonine-protein kinase At4g27290	sp|O81832|Y4729_ARATH	AT4G27290.2	S-locus lectin protein kinase family protein
PtXaTreH.10G174000	0.138632	0.613517		seed	Potri.010G209200	WAT1-related protein At2g39510	sp|O80638|WTR14_ARATH	AT2G39510.1	nodulin MtN21 /EamA-like transporter family protein
PtXaTreH.06G095000	0.105356	0.613472			Potri.006G109500			AT2G38570.1	hypothetical protein
PtXaTreH.08G113700	0.080373	0.613338			Potri.008G136500	Alpha,alpha-trehalose-phosphate synthase [UDP-forming] 6	sp|Q94AH8|TPS6_ARATH	AT1G68020.3	UDP-Glycosyltransferase / trehalose-phosphatase family protein
PtXaTreH.18G071700	0.260617	0.613306			Potri.018G095300	Calmodulin-binding protein 60 B	sp|Q9FKL6|CB60B_ARATH	AT5G57580.1	Calmodulin-binding protein
PtXaTreH.01G054100	0.250264	0.613287		Trihelix	Potri.001G066900	Trihelix transcription factor ASR3	sp|Q8VZ20|ASR3_ARATH	AT2G33550.1	Homeodomain-like superfamily protein
PtXaTreH.16G031300	0.161488	0.613181			Potri.016G040200	Lycopene beta cyclase, chloroplastic/chromoplastic	sp|Q43415|LCYB_CAPAN	AT3G10230.1	lycopene cyclase
PtXaTreH.02G081800	0.412415	0.613155			Potri.002G095100	Uncharacterized methyltransferase At1g78140, chloroplastic	sp|Q8LBV4|Y1814_ARATH	AT1G78140.1	S-adenosyl-L-methionine-dependent methyltransferases superfamily protein
PtXaTreH.01G228700	0.0628556	0.612939			Potri.001G277400	F-box protein SKIP23	sp|Q3EBZ2|SKI23_ARATH	AT2G17030.1	F-box SKIP23-like protein (DUF295)
PtXaTreH.01G181000	0.474612	0.612937		Leucine Rich Repeat Kinase I	Potri.009G018800	Leucine-rich repeat protein 1	sp|Q9FPJ5|LRR1_ARATH	AT5G21090.1	Leucine-rich repeat (LRR) family protein
PtXaTreH.19G076200	0.145534	0.612799			Potri.019G081600	Probable deoxycytidine kinase FPV151	sp|Q9J579|DCK2_FOWPN	AT1G72040.1	P-loop containing nucleoside triphosphate hydrolases superfamily protein
PtXaTreH.08G129900	-0.116192	0.612578			Potri.008G154700	Uncharacterized N-acetyltransferase p20	sp|P05332|YP20_BACLI	AT3G22560.1	Acyl-CoA N-acyltransferases (NAT) superfamily protein
PtXaTreH.03G172100	0.263965	0.612394			Potri.003G204300	Zinc finger CCCH domain-containing protein 53	sp|Q0D3J9|C3H53_ORYSJ	AT3G51950.4	Zinc finger (CCCH-type) family protein / RNA recognition motif (RRM)-containing protein
PtXaTreH.11G002800	0.0900115	0.612274			Potri.001G226000	Furcatin hydrolase	sp|Q75W17|FURH_VIBFR	AT5G24550.1	beta glucosidase 32
PtXaTreH.06G004900	-0.041316	0.612207		NF-YB	Potri.006G005500	Nuclear transcription factor Y subunit B-3	sp|O23310|NFYB3_ARATH	AT4G14540.1	nuclear factor Y%2C subunit B3
PtXaTreH.13G037200	0.236138	0.611873			Potri.005G053700	Mediator of RNA polymerase II transcription subunit 14	sp|Q9SR02|MED14_ARATH	AT3G04740.1	RNA polymerase II transcription mediator
PtXaTreH.04G038500	0.377815	0.611844			Potri.004G049000	Protein DMP4	sp|Q8L928|DMP4_ARATH	AT4G18425.1	transmembrane protein%2C putative (DUF679)
PtXaTreH.01G073900	0.115669	0.611542			Potri.001G089500			AT5G42070.1	hypothetical protein
PtXaTreH.19G092600	0.375757	0.611492			Potri.019G100900	Receptor kinase-like protein Xa21	sp|Q2R2D5|XA21_ORYSJ	AT3G47570.1	Leucine-rich repeat protein kinase family protein
PtXaTreH.19G058200	0.417231	0.611262		CHR938	Potri.019G060900	E3 ubiquitin-protein ligase SHPRH	sp|Q149N8|SHPRH_HUMAN	AT2G40770.3	RING-finger%2C DEAD-like helicase%2C PHD and SNF2 domain-containing protein
PtXaTreH.08G165300	-0.043373	0.611248			Potri.008G196500	Probable 1-deoxy-D-xylulose-5-phosphate synthase, chloroplastic	sp|O78328|DXS_CAPAN	AT4G15560.1	Deoxyxylulose-5-phosphate synthase
PtXaTreH.07G073700	0.166107	0.611239			Potri.T079200	Cytochrome P450 89A2	sp|Q42602|C89A2_ARATH	AT1G64940.1	cytochrome P450%2C family 87%2C subfamily A%2C polypeptide 6
PtXaTreH.04G047800	0.188669	0.61119		CAMK_CAMKL-CHK1	Potri.004G058300	CBL-interacting serine/threonine-protein kinase 12	sp|Q9SN43|CIPKC_ARATH	AT4G18700.1	CBL-interacting protein kinase 12
PtXaTreH.01G174000	0.143594	0.611092			Potri.001G210500	Protein RETICULATA-RELATED 1, chloroplastic	sp|Q9FGP9|RER1_ARATH	AT5G24690.1	plant/protein%2C putative (DUF3411)
PtXaTreH.03G023700	0.0684628	0.610983			Potri.003G012100			AT1G15760.1	Sterile alpha motif (SAM) domain-containing protein
PtXaTreH.19G074500	0.263791	0.610788			Potri.019G079800			AT1G35430.1	transmembrane protein
PtXaTreH.15G002900	0.295341	0.610787			Potri.015G003700			AT3G49490.1	hypothetical protein
PtXaTreH.16G053000	0.201724	0.61074			Potri.016G066300			AT3G11690.1	hypothetical protein
PtXaTreH.03G161400	0.269329	0.610487		NF-YC	Potri.003G192100	Dr1-associated corepressor	sp|A0JPP1|NC2A_RAT	AT3G12480.1	nuclear factor Y%2C subunit C11
PtXaTreH.03G128600	0.0769834	0.610485			Potri.003G155100	Protein PLASTID TRANSCRIPTIONALLY ACTIVE 14	sp|Q84JF5|PTA14_ARATH	AT4G20130.1	plastid transcriptionally active 14
PtXaTreH.16G090100	0.112373	0.610451			Potri.016G114700	Clathrin light chain 2	sp|O04209|CLC2_ARATH	AT2G40060.1	Clathrin light chain protein
PtXaTreH.06G017200	0.198538	0.610264		FAR1	Potri.006G020700	Protein FAR-RED ELONGATED HYPOCOTYL 3	sp|Q9LIE5|FHY3_ARATH	AT3G22170.2	far-red elongated hypocotyls 3
PtXaTreH.01G117700	0.158953	0.610217		MYB	Potri.001G139900	Transcription factor MYB39	sp|Q8GWP0|MYB39_ARATH	AT5G16770.4	myb domain protein 9
PtXaTreH.05G122400	0.258584	0.610146			Potri.005G164300	Melanoma-associated antigen 10	sp|P43363|MAGAA_HUMAN	AT1G34770.3	melanoma-associated antigen G1-like protein
PtXaTreH.02G147400	0.479341	0.610098			Potri.002G173200			AT2G46550.3	transmembrane protein
PtXaTreH.14G057900	0.404369	0.609865			Potri.014G077900			AT4G25433.1	peptidoglycan-binding LysM domain-containing protein
PtXaTreH.01G196900	0.224898	0.609815			Potri.001G238800	Putative E3 ubiquitin-protein ligase XBAT31	sp|Q94B55|XB31_ARATH	AT2G28840.1	hypothetical protein
PtXaTreH.18G008000	0.298711	0.60978			Potri.018G009200	Probable cyclic nucleotide-gated ion channel 14	sp|Q9SJA4|CNG14_ARATH	AT2G24610.1	cyclic nucleotide-gated channel 14
PtXaTreH.03G034700	0.281733	0.609621			Potri.003G046800	ABC transporter G family member 14	sp|Q9C6W5|AB14G_ARATH	AT1G31770.1	ATP-binding cassette 14
PtXaTreH.10G184100	0.551498	0.60944			Potri.010G220700	Probable E3 ubiquitin-protein ligase RHG1A	sp|Q9FMM4|RHG1A_ARATH	AT2G37150.15	RING/U-box superfamily protein
PtXaTreH.07G039600	-0.00777784	0.609036			Potri.007G043600	Red chlorophyll catabolite reductase, chloroplastic	sp|Q8LDU4|RCCR_ARATH	AT4G37000.1	accelerated cell death 2 (ACD2)
PtXaTreH.14G087900	0.317147	0.608901			Potri.014G112600	Protein transport protein SEC23	sp|Q6BQT6|SEC23_DEBHA	AT4G01810.3	Sec23/Sec24 protein transport family protein
PtXaTreH.16G077900	0.162391	0.608889
PtXaTreH.11G055600	0.338856	0.608779		BES1	Potri.011G071400	U-box domain-containing protein 17	sp|Q9C7R6|PUB17_ARATH	AT1G29340.1	plant U-box 17
PtXaTreH.13G037000	0.218882	0.608605			Potri.013G040900	Sec-independent protein translocase protein TATA, chloroplastic	sp|Q9XH46|TATA_PEA	AT5G28750.1	Bacterial sec-independent translocation protein mttA/Hcf106
PtXaTreH.09G119000	0.0167928	0.608472			Potri.004G181800	Cytokinin riboside 5'-monophosphate phosphoribohydrolase LOG5	sp|Q8LBB7|LOG5_ARATH	AT4G35190.1	Putative lysine decarboxylase family protein
PtXaTreH.01G119000	0.171876	0.608352			Potri.001G141500			AT4G17900.1	PLATZ transcription factor family protein
PtXaTreH.12G046000	0.248213	0.608137			Potri.012G063800	Dof zinc finger protein DOF5.4	sp|Q8LDR0|DOF54_ARATH	AT5G60850.1	OBF binding protein 4
PtXaTreH.09G099700	-0.0896972	0.607957			Potri.T172000	Protein HYPER-SENSITIVITY-RELATED 4	sp|Q8VZG2|HSR4_ARATH	AT3G50930.1	cytochrome BC1 synthesi
PtXaTreH.12G067000	0.450312	0.607937			Potri.012G090900	Vignain	sp|O65039|CYSEP_RICCO	AT5G50260.1	Cysteine proteinases superfamily protein
PtXaTreH.16G068300	0.386285	0.607869			Potri.016G085500			AT3G09670.2	Tudor/PWWP/MBT superfamily protein
PtXaTreH.05G029500	0.498482	0.60764			Potri.005G043500	F-box protein At5g07610	sp|Q9FLS0|FB253_ARATH	AT5G07610.1	F-box family protein
PtXaTreH.14G123600	-0.0569031	0.607424			Potri.014G154000	Membrane metalloprotease ARASP, chloroplastic	sp|O80885|ARASP_ARATH	AT2G32480.1	chloroplastic membrane metallo proteases
PtXaTreH.09G055600	0.184937	0.607081		PtCLE27	Potri.009G068800
PtXaTreH.12G026800	0.109663	0.606972			Potri.012G038700	Probable cyclic nucleotide-gated ion channel 20, chloroplastic	sp|Q9LD37|CNG20_ARATH	AT3G17700.1	cyclic nucleotide-binding transporter 1
PtXaTreH.12G053100	0.206167	0.606936			Potri.012G073700	Serine/threonine-protein kinase AtPK2/AtPK19	sp|Q39030|KPK2_ARATH	AT3G08720.4	serine/threonine protein kinase 2
PtXaTreH.01G113700	-0.154232	0.60688			Potri.001G135400	Pentatricopeptide repeat-containing protein At1g31920	sp|Q9C6T2|PPR68_ARATH	AT1G31920.1	Tetratricopeptide repeat (TPR)-like superfamily protein
PtXaTreH.06G173000	0.0847784	0.606756		CIN3 (partial)	Potri.006G210600	Beta-fructofuranosidase, insoluble isoenzyme 1	sp|P26792|INV1_DAUCA	AT3G52600.1	cell wall invertase 2
PtXaTreH.08G019000	0.250027	0.606697			Potri.008G026600	GABA transporter 1	sp|F4HW02|GAT1_ARATH	AT1G08230.2	Transmembrane amino acid transporter family protein
PtXaTreH.05G159000	0.0957782	0.606515			Potri.005G208900	Pentatricopeptide repeat-containing protein At4g02820, mitochondrial	sp|Q9SY07|PP302_ARATH	AT4G02820.1	Pentatricopeptide repeat (PPR) superfamily protein
PtXaTreH.09G101800	-0.184081	0.606234			Potri.009G121200	Purple acid phosphatase 2	sp|Q9SDZ9|PPAF2_IPOBA	AT2G16430.2	purple acid phosphatase 10
PtXaTreH.06G032400	0.405839	0.606041			Potri.006G040000	F-box protein At2g26850	sp|Q6NLB1|FB118_ARATH	AT2G26850.1	F-box family protein
PtXaTreH.05G157400	-0.13898	0.605829		bHLH	Potri.002G055400	Transcription factor PHYTOCHROME INTERACTING FACTOR-LIKE 13	sp|Q10CH5|PIL13_ORYSJ	AT2G43010.2	phytochrome interacting factor 4
PtXaTreH.05G166700	0.498775	0.605814		bHLH	Potri.005G217800	Transcription factor UNE12	sp|O22768|UNE12_ARATH	AT4G02590.2	basic helix-loop-helix (bHLH) DNA-binding superfamily protein
PtXaTreH.06G040500	0.206496	0.605691			Potri.006G048800	Protein MIZU-KUSSEI 1	sp|O22227|MIZ1_ARATH	AT2G41660.1	MIZU-KUSSEI-like protein (Protein of unknown function%2C DUF617)
PtXaTreH.19G104700	0.305628	0.605625		RLK-Pelle_SD-2b	Potri.019G119200	G-type lectin S-receptor-like serine/threonine-protein kinase At2g19130	sp|O64477|Y2913_ARATH	AT2G19130.1	S-locus lectin protein kinase family protein
PtXaTreH.12G068400	0.10161	0.605568			Potri.012G092900	Heme chaperone HemW	sp|P73245|HEMW_SYNY3	AT5G63290.1	Radical SAM superfamily protein
PtXaTreH.11G108700	0.165256	0.605456			Potri.011G134700	Protein translation factor SUI1 homolog	sp|O48650|SUI1_SALBA	AT4G27130.1	Translation initiation factor SUI1 family protein
PtXaTreH.04G047000	0.480661	0.605416			Potri.011G066500			AT1G29195.1	phosphatidylinositol 4-phosphate 5-kinase MSS4-like protein
PtXaTreH.03G114200	0.385869	0.605266			Potri.003G137900			AT1G75125.1	plastid transcriptionally active protein
PtXaTreH.14G024500	0.112916	0.60521			Potri.014G034400			AT4G11800.1	Calcineurin-like metallo-phosphoesterase superfamily protein
PtXaTreH.14G018300	0.302466	0.605124			Potri.014G027000	Probable BOI-related E3 ubiquitin-protein ligase 3	sp|Q9LDD1|BRG3_ARATH	AT1G45976.1	S-ribonuclease binding protein 1
PtXaTreH.05G118800	0.237194	0.605033			Potri.005G158400			AT1G02070.1	zinc ion-binding protein
PtXaTreH.03G174700	0.420456	0.604938		FAR1	Potri.003G207100	Protein FAR1-RELATED SEQUENCE 4	sp|Q6NQJ7|FRS4_ARATH	AT1G76320.4	FAR1-related sequence 4
PtXaTreH.09G032900	0.460672	0.604873		MYB	Potri.009G042600	Transcription factor DIVARICATA	sp|Q8S9H7|DIV_ANTMA	AT5G58900.1	Homeodomain-like transcriptional regulator
PtXaTreH.14G135700	0.306729	0.604865		NF-YB	Potri.014G167800	Nuclear transcription factor Y subunit B-3	sp|O23310|NFYB3_ARATH	AT4G14540.1	nuclear factor Y%2C subunit B3
PtXaTreH.12G053200	0.193792	0.604492			Potri.012G073800
PtXaTreH.11G038400	0.207004	0.604302			Potri.011G049400	RNA polymerase II C-terminal domain phosphatase-like 1	sp|Q5YDB6|CPL1_ARATH	AT4G21670.1	C-terminal domain phosphatase-like 1
PtXaTreH.05G042800	-0.243429	0.604154			Potri.009G107200	Salicylic acid-binding protein 2	sp|Q6RYA0|SABP2_TOBAC	AT3G50440.1	methylesterase
PtXaTreH.05G153000	0.172007	0.604131			Potri.005G202300			AT2G42900.1	Plant basic secretory protein (BSP) family protein
PtXaTreH.01G251600	0.103238	0.603985		RLK-Pelle_LRR-II	Potri.001G306000	Probable LRR receptor-like serine/threonine-protein kinase At5g63710	sp|Q8W4S5|Y5371_ARATH	AT5G63710.1	Leucine-rich repeat protein kinase family protein
PtXaTreH.13G035400	0.143524	0.603963			Potri.013G039200	Mitochondrial import inner membrane translocase subunit TIM23-3	sp|Q9S837|TI233_ARATH	AT3G04800.1	translocase inner membrane subunit 23-3
PtXaTreH.14G112100	0.112544	0.603873			Potri.014G140400	Tyrosine--tRNA ligase, chloroplastic/mitochondrial	sp|Q9M876|SYYM_ARATH	AT3G02660.2	Tyrosyl-tRNA synthetase%2C class Ib%2C bacterial/mitochondrial
PtXaTreH.02G139600	-0.259142	0.603655			Potri.002G163400	Heavy metal-associated isoprenylated plant protein 39	sp|O03982|HIP39_ARATH	AT1G01490.2	Heavy metal transport/detoxification superfamily protein
PtXaTreH.06G115100	0.343993	0.603623		RLK-Pelle_LRR-I-1	Potri.006G132100	Probable LRR receptor-like serine/threonine-protein kinase At1g67720	sp|C0LGI2|Y1677_ARATH	AT2G37050.1	Leucine-rich repeat protein kinase family protein
PtXaTreH.10G174200	0.570493	0.60318			Potri.010G209400	Zinc finger protein ZAT11	sp|Q9SLD4|ZAT11_ARATH	AT2G37430.1	C2H2 and C2HC zinc fingers superfamily protein
PtXaTreH.10G186000	0.493486	0.602939		ARF	Potri.010G223200	Auxin response factor 18	sp|Q653H7|ARFR_ORYSJ	AT4G30080.1	auxin response factor 16
PtXaTreH.02G150600	0.491871	0.602834			Potri.002G177500			AT1G01180.1	S-adenosyl-L-methionine-dependent methyltransferases superfamily protein
PtXaTreH.04G155500	0.276028	0.602758		EIN3B	Potri.004G197400	Protein ETHYLENE INSENSITIVE 3	sp|O24606|EIN3_ARATH	AT3G20770.1	Ethylene insensitive 3 family protein
PtXaTreH.04G001800	0.153157	0.602755			Potri.004G002900	Protein CLMP1	sp|O48802|PHOX2_ARATH	AT1G62390.1	Octicosapeptide/Phox/Bem1p (PB1) domain-containing protein / tetratricopeptide repeat (TPR)-containing protein
PtXaTreH.09G002100	0.0101621	0.602708			Potri.009G004200			AT3G47490.1	HNH endonuclease
PtXaTreH.14G140100	-0.249927	0.602553			Potri.014G172400	Chlorophyll a-b binding protein 8, chloroplastic	sp|P27522|CB13_SOLLC	AT1G61520.3	PSI type III chlorophyll a/b-binding protein
PtXaTreH.11G139000	0.243651	0.602416			Potri.011G168500	GPI-anchored protein LLG1	sp|Q9FKT1|LLG1_ARATH	AT5G56170.1	LORELEI-LIKE-GPI-ANCHORED PROTEIN 1
PtXaTreH.19G041200	-0.147492	0.602259			Potri.019G041100	Putative gamma-glutamylcyclotransferase At3g02910	sp|Q9M8T3|Y2910_ARATH	AT3G02910.1	AIG2-like (avirulence induced gene) family protein
PtXaTreH.02G135900	0.384614	0.602245			Potri.002G159700	Rop guanine nucleotide exchange factor 3	sp|A4IJ27|ROGF3_ARATH	AT4G00460.4	RHO guanyl-nucleotide exchange factor 3
PtXaTreH.08G093200	-0.0417632	0.602142			Potri.008G114200	Phosphoenolpyruvate carboxylase 4	sp|Q8GVE8|CAPP4_ARATH	AT1G68750.1	phosphoenolpyruvate carboxylase 4
PtXaTreH.19G074300	0.0365923	0.602107			Potri.019G079600	Protein NRT1/ PTR FAMILY 5.10	sp|Q0WP01|PTR9_ARATH	AT1G22540.1	Major facilitator superfamily protein
PtXaTreH.11G080500	0.420807	0.601943		SWEET2	Potri.011G103600	Bidirectional sugar transporter SWEET2	sp|Q9LH79|SWET2_ARATH	AT3G14770.1	Nodulin MtN3 family protein
PtXaTreH.03G023600	0.214044	0.60187			Potri.003G012200			AT1G80530.1	Major facilitator superfamily protein
PtXaTreH.04G125700	0.334318	0.601716			Potri.004G159900	Chromatin remodeling protein SHL	sp|Q9FEN9|SHL_ARATH	AT4G39100.1	PHD finger family protein / bromo-adjacent homology (BAH) domain-containing protein
PtXaTreH.06G086900	-0.0713757	0.601533			Potri.006G099900	Vacuolar cation/proton exchanger 3	sp|Q93Z81|CAX3_ARATH	AT3G51860.1	cation exchanger 3
PtXaTreH.02G036000	0.289166	0.601499			Potri.002G041900	F-box/kelch-repeat protein OR23	sp|Q0V7S6|FK125_ARATH	AT4G03030.1	Galactose oxidase/kelch repeat superfamily protein
PtXaTreH.11G111600	0.119076	0.601441			Potri.011G138700			AT5G54930.2	AT hook motif-containing protein
PtXaTreH.16G071800	0.308418	0.601415		ARF	Potri.016G090300	Auxin response factor 18	sp|Q653H7|ARFR_ORYSJ	AT4G30080.1	auxin response factor 16
PtXaTreH.04G132400	0.459281	0.601158			Potri.004G167700			AT2G21180.1	transmembrane protein
PtXaTreH.06G172700	0.446516	0.60111			Potri.006G210500	Protein ORANGE-LIKE, chloroplastic	sp|Q8VYD8|ORLIK_ARATH	AT5G06130.2	chaperone protein dnaJ-like protein
PtXaTreH.07G002600	0.180583	0.600981			Potri.007G002800	YTH domain-containing protein ECT2	sp|Q9LJE5|ECT2_ARATH	AT3G13060.2	evolutionarily conserved C-terminal region 5
PtXaTreH.02G093600	0.0268306	0.600952			Potri.002G109400
PtXaTreH.04G021100	-0.00856363	0.6009			Potri.004G030000	Pentatricopeptide repeat-containing protein At1g55890, mitochondrial	sp|Q9LG23|PPR82_ARATH	AT3G13160.1	Tetratricopeptide repeat (TPR)-like superfamily protein
PtXaTreH.01G045000	0.371707	0.600827		RLK-Pelle_LRR-XI-1	Potri.001G053400	Probable leucine-rich repeat receptor-like protein kinase At2g33170	sp|O49318|Y2317_ARATH	AT2G33170.2	Leucine-rich repeat receptor-like protein kinase family protein
PtXaTreH.19G028000	0.135851	0.600812			Potri.019G023400			AT3G04310.2	transmembrane protein
PtXaTreH.04G002700	0.162876	0.600747			Potri.004G004100	Uncharacterized protein At4g22160	sp|Q8L8L9|Y4216_ARATH	AT4G22160.2	hypothetical protein
PtXaTreH.15G064300	0.477621	0.600585			Potri.015G081800			AT5G14540.1	basic salivary proline-rich-like protein (DUF1421)
PtXaTreH.06G111800	0.305013	0.600555			Potri.006G128700	Probable E3 ubiquitin-protein ligase LOG2	sp|Q9S752|LOFG2_ARATH	AT3G09770.1	RING/U-box superfamily protein
PtXaTreH.17G019100	0.0849229	0.60043			Potri.017G029200	Probable tRNA N6-adenosine threonylcarbamoyltransferase	sp|A7SXZ6|OSGEP_NEMVE	AT4G22720.2	Actin-like ATPase superfamily protein
PtXaTreH.01G121700	0.31853	0.600313		NAC071(wound healing)	Potri.001G144400	NAC domain-containing protein 71	sp|O49697|NAC71_ARATH	AT4G17980.2	NAC domain containing protein 71
PtXaTreH.18G004500	0.634143	0.60028			Potri.018G005600	Probable E3 ubiquitin-protein ligase HIP1	sp|Q7XTV7|HIP1_ORYSJ	AT5G24870.3	RING/U-box superfamily protein
PtXaTreH.16G085800	0.128819	0.600279			Potri.016G109400	Heme-binding-like protein At3g10130, chloroplastic	sp|Q9SR77|HBPL1_ARATH	AT2G37970.1	SOUL heme-binding family protein
PtXaTreH.16G006300	0.120913	0.600237			Potri.016G007500			AT5G55600.3	Agenet and bromo-adjacent homology (BAH) domain-containing protein
PtXaTreH.18G009900	0.397446	0.600224			Potri.018G013600	Protein GLUTAMINE DUMPER 3	sp|Q9FHH5|GDU3_ARATH	AT5G57685.1	glutamine dumper 3
PtXaTreH.17G089900	0.0760397	0.599628			Potri.017G107200	Protein GLUTAMINE DUMPER 4	sp|Q8S8A0|GDU4_ARATH	AT4G25760.1	glutamine dumper 2
PtXaTreH.14G082100	0.263578	0.599578			Potri.014G106000	Two-component response regulator-like PRR95	sp|Q689G6|PRR95_ORYSJ	AT5G24470.1	two-component response regulator-like protein
PtXaTreH.02G122200	0.178575	0.599572			Potri.002G143900	SPX domain-containing protein 3	sp|Q5PP62|SPX3_ARATH	AT2G45130.1	SPX domain protein 3
PtXaTreH.02G017400	0.42969	0.59955			Potri.002G020000			AT4G24200.2	Transcription elongation factor (TFIIS) family protein
PtXaTreH.08G096300	0.490092	0.599289		G2-like	Potri.008G117500	Transcription factor HHO2	sp|Q8VZS3|HHO2_ARATH	AT1G68670.1	myb-like transcription factor family protein
PtXaTreH.16G063800	0.662358	0.599163			Potri.016G079500			AT3G52710.1	hypothetical protein
PtXaTreH.01G288300	0.279694	0.599018		RLK-Pelle_LRR-Xa	Potri.001G349900	Inactive LRR receptor-like serine/threonine-protein kinase BIR2	sp|Q9LSI9|BIR2_ARATH	AT3G28450.1	Leucine-rich repeat protein kinase family protein
PtXaTreH.07G084200	0.12312	0.598898			Potri.007G102100	Subtilisin-like protease SBT5.3	sp|Q9ZSP5|AIR3_ARATH	AT2G04160.1	Subtilisin-like serine endopeptidase family protein
PtXaTreH.05G061800	0.0191216	0.598874			Potri.005G083100	2-isopropylmalate synthase 2, chloroplastic	sp|Q9C550|LEU12_ARATH	AT1G74040.1	2-isopropylmalate synthase 1
PtXaTreH.06G017400	0.116522	0.598862			Potri.006G020900	Gamma aminobutyrate transaminase 1, mitochondrial	sp|Q84P54|GATP1_SOLLC	AT3G22200.1	Pyridoxal phosphate (PLP)-dependent transferases superfamily protein
PtXaTreH.14G016900	0.211846	0.598803		ATL9	Potri.014G025600	Uncharacterized acetyltransferase At3g50280	sp|Q9SND9|Y3028_ARATH	AT5G42830.1	HXXXD-type acyl-transferase family protein
PtXaTreH.02G193600	0.337339	0.598775			Potri.002G235200	15-cis-phytoene desaturase, chloroplastic/chromoplastic	sp|P28553|PDS_SOYBN	AT4G14210.3	phytoene desaturase 3
PtXaTreH.16G095800	0.346118	0.598731		AMT2;2	Potri.016G121400	Ammonium transporter 2	sp|Q9M6N7|AMT2_ARATH	AT2G38290.1	ammonium transporter 2
PtXaTreH.13G007500	0.189447	0.598574			Potri.013G008300			AT1G56460.2	HIT zinc finger and PAPA-1-like domain-containing protein
PtXaTreH.01G310600	0.0468343	0.598297			Potri.001G379000	Heme-binding protein 2	sp|Q9Y5Z4|HEBP2_HUMAN	AT1G17100.1	SOUL heme-binding family protein
PtXaTreH.06G006600	0.089737	0.598253			Potri.006G007300	UDP-glycosyltransferase 71A16	sp|D3UAG1|U7A16_PYRCO	AT3G21790.1	UDP-Glycosyltransferase superfamily protein
PtXaTreH.06G095600	0.119484	0.598234		PtTrxh4.2	Potri.006G110100	Thioredoxin H-type	sp|P85801|TRXH_POPJC	AT3G08710.3	thioredoxin H-type 9
PtXaTreH.08G049100	0.00532759	0.598175			Potri.008G062900	Proline transporter 1	sp|P92961|PROT1_ARATH	AT2G39890.2	proline transporter 1
PtXaTreH.14G102300	0.24545	0.598161			Potri.014G130300	Probable E3 ubiquitin-protein ligase BAH1-like 1	sp|B8B5U8|BAHL2_ORYSI	AT1G02860.1	SPX (SYG1/Pho81/XPR1) domain-containing protein
PtXaTreH.05G088300	-0.088977	0.597966			Potri.005G112700	Thaumatin-like protein 1	sp|A0A1P8B554|THLP1_ARATH	AT4G36010.2	Pathogenesis-related thaumatin superfamily protein
PtXaTreH.11G034400	-0.0893022	0.597873			Potri.011G044100	ADP-ribosylation factor GTPase-activating protein AGD5	sp|Q9FL69|AGD5_ARATH	AT5G54310.1	ARF-GAP domain 5
PtXaTreH.18G038800	0.152502	0.597759			Potri.018G051500			AT5G07950.1	hypothetical protein
PtXaTreH.09G010100	0.255479	0.597599		ARF	Potri.009G014800	Auxin response factor 18	sp|Q653H7|ARFR_ORYSJ	AT2G28350.2	auxin response factor 10
PtXaTreH.18G086900	0.00318425	0.597483			Potri.018G149300	Beta-amyrin 28-monooxygenase	sp|F6H9N6|C7A15_VITVI	AT5G36110.1	cytochrome P450%2C family 716%2C subfamily A%2C polypeptide 1
PtXaTreH.09G069300	0.134406	0.597442			Potri.009G084800			AT1G50020.1	tubulin alpha-6 chain
PtXaTreH.07G003000	0.187508	0.597275		G2-like	Potri.007G003200	Myb family transcription factor PHL6	sp|Q949U2|PHL6_ARATH	AT3G13040.3	myb-like HTH transcriptional regulator family protein
PtXaTreH.03G095300	0.0259285	0.597139			Potri.003G116700	Protein DETOXIFICATION 56	sp|O49660|DTX56_ARATH	AT4G22790.1	MATE efflux family protein
PtXaTreH.03G064700	0.330544	0.597035			Potri.003G083500	Light-harvesting complex-like protein 3 isotype 1, chloroplastic	sp|Q9SYX1|LIL31_ARATH	AT4G17600.1	Chlorophyll A-B binding family protein
PtXaTreH.09G085700	0.177481	0.596936			Potri.009G103500			AT2G15695.1	peptide methionine sulfoxide reductase (Protein of unknown function DUF829%2C transmembrane 53)
PtXaTreH.15G088500	-0.0973003	0.596788			Potri.015G109500	Inositol polyphosphate multikinase beta	sp|Q9FLT2|IPMKB_ARATH	AT5G61760.2	inositol polyphosphate kinase 2 beta
PtXaTreH.16G051700	0.506781	0.596688			Potri.016G064600	Probable E3 ubiquitin-protein ligase BAH1-like 1	sp|Q7XZZ3|BAHL1_ORYSJ	AT2G38920.6	SPX (SYG1/Pho81/XPR1) domain-containing protein / zinc finger (C3HC4-type RING finger) protein-like protein
PtXaTreH.01G061900	0.205097	0.596611			Potri.001G075800	Pentatricopeptide repeat-containing protein At3g57430, chloroplastic	sp|Q7Y211|PP285_ARATH	AT3G57430.1	Tetratricopeptide repeat (TPR)-like superfamily protein
PtXaTreH.08G052300	0.132238	0.596524			Potri.008G067500	Cytochrome P450 90A1	sp|Q42569|C90A1_ARATH	AT5G05690.1	Cytochrome P450 superfamily protein
PtXaTreH.17G000900	-0.156269	0.596478			Potri.017G000900	MLO-like protein 1	sp|O49621|MLO1_ARATH	AT4G02600.2	Seven transmembrane MLO family protein
PtXaTreH.09G008300	0.411903	0.596442			Potri.009G012400	Beta-galactosidase 8	sp|Q9SCV4|BGAL8_ARATH	AT2G28470.3	beta-galactosidase 8
PtXaTreH.13G051600	0.123928	0.596375		DNAJ/HSP40	Potri.013G058100	Chaperone protein DnaJ	sp|C4L424|DNAJ_EXISA	AT5G18140.1	Chaperone DnaJ-domain superfamily protein
PtXaTreH.07G041900	0.271355	0.596335		AP2	Potri.007G046200	Floral homeotic protein APETALA 2	sp|P47927|AP2_ARATH	AT4G36920.2	Integrase-type DNA-binding superfamily protein
PtXaTreH.01G214400	0.0853696	0.596191			Potri.001G258900	Nucleolar GTP-binding protein 1	sp|Q9C6I8|NOG1_ARATH	AT1G50920.1	Nucleolar GTP-binding protein
PtXaTreH.10G044600	0.323405	0.596027		CMGC_CDK-PITSLRE	Potri.010G056900	Cyclin-dependent kinase G-2	sp|Q7XUF4|CDKG2_ORYSJ	AT1G67580.2	Protein kinase superfamily protein
PtXaTreH.13G007200	0.0519073	0.595938			Potri.013G007800	Protein SUPPRESSOR OF QUENCHING 1, chloroplastic	sp|Q8VZ10|SOQ1_ARATH	AT1G56500.1	haloacid dehalogenase-like hydrolase family protein
PtXaTreH.01G121800	0.245355	0.595932			Potri.001G144500	Protein ABCI7, chloroplastic	sp|Q9LQK7|AB7I_ARATH	AT1G32500.1	non-intrinsic ABC protein 6
PtXaTreH.01G219900	0.0674822	0.595867			Potri.001G266900	Protein DETOXIFICATION 43	sp|Q9SFB0|DTX43_ARATH	AT3G08040.1	MATE efflux family protein
PtXaTreH.06G131600	-0.049929	0.595751			Potri.006G152200	Pathogen-associated molecular patterns-induced protein A70	sp|F4K956|A70_ARATH	AT5G56980.1	cotton fiber protein
PtXaTreH.14G049800	0.175781	0.595726			Potri.014G068800	Pentatricopeptide repeat-containing protein At2g45350, chloroplastic	sp|O22137|PP202_ARATH	AT2G45350.1	Pentatricopeptide repeat (PPR) superfamily protein
PtXaTreH.08G128300	0.196278	0.595659			Potri.008G153100			AT3G22450.2	Ribosomal L18p/L5e family protein
PtXaTreH.01G301200	0.0512788	0.595494		NF-YB	Potri.001G367500	Nuclear transcription factor Y subunit B-3	sp|O23310|NFYB3_ARATH	AT4G14540.1	nuclear factor Y%2C subunit B3
PtXaTreH.17G124800	0.0266051	0.595408			Potri.017G144800	Protein REVEILLE 1	sp|F4KGY6|RVE1_ARATH	AT5G17300.1	Homeodomain-like superfamily protein
PtXaTreH.14G031500	0.335134	0.595404			Potri.014G042700	Arabinosyltransferase RRA3	sp|Q9LN62|RRA3_ARATH	AT1G19360.2	Nucleotide-diphospho-sugar transferase family protein
PtXaTreH.16G027100	0.311401	0.595333		bZIP	Potri.016G036500	TGACG-sequence-specific DNA-binding protein TGA-2.1	sp|O24160|TGA21_TOBAC	AT3G12250.7	TGACG motif-binding factor 6
PtXaTreH.06G139200	-0.0338501	0.595285			Potri.006G165500			AT5G57340.1	ras guanine nucleotide exchange factor Q-like protein
PtXaTreH.06G091400	0.151736	0.595274			Potri.006G105000	Probable protein phosphatase 2C 65	sp|Q6NKS1|P2C65_ARATH	AT5G01700.2	Protein phosphatase 2C family protein
PtXaTreH.09G040300	0.257952	0.595188			Potri.009G051100
PtXaTreH.03G154300	0.0944291	0.595161			Potri.003G184400	UDP-glycosyltransferase 91C1	sp|Q9LTA3|U91C1_ARATH	AT5G49690.1	UDP-Glycosyltransferase superfamily protein
PtXaTreH.10G134100	0.222849	0.595033			Potri.010G162600	Cell division topological specificity factor homolog, chloroplastic	sp|Q9C4Z7|MINE1_ARATH	AT1G69390.1	homologue of bacterial MinE 1
PtXaTreH.03G145300	0.228879	0.59491		RLK-Pelle_LRR-XI-1	Potri.003G174900	Probable leucine-rich repeat receptor-like protein kinase At2g33170	sp|O49318|Y2317_ARATH	AT2G33170.2	Leucine-rich repeat receptor-like protein kinase family protein
PtXaTreH.02G012300	0.0833892	0.594675			Potri.002G014700	Protein GDAP2 homolog	sp|Q292F9|GDAP2_DROPS	AT4G35750.1	SEC14 cytosolic factor family protein / phosphoglyceride transfer family protein
PtXaTreH.15G069800	-0.0987978	0.594245			Potri.015G087700	BTB/POZ and TAZ domain-containing protein 1	sp|Q9FMK7|BT1_ARATH	AT5G63160.1	BTB and TAZ domain protein 1
PtXaTreH.14G137100	0.229428	0.594224			Potri.014G169200			AT2G04360.1	transmembrane protein
PtXaTreH.06G184200	0.185266	0.594213			Potri.006G222900	Omega-amidase, chloroplastic	sp|Q8RUF8|NILP3_ARATH	AT5G12040.1	Nitrilase/cyanide hydratase and apolipoprotein N-acyltransferase family protein
PtXaTreH.04G111400	0.337243	0.594095			Potri.004G142000			AT2G15695.1	peptide methionine sulfoxide reductase (Protein of unknown function DUF829%2C transmembrane 53)
PtXaTreH.15G066400	0.297029	0.594092			Potri.015G084000	Protein NBR1 homolog	sp|Q9SB64|NBR1_ARATH	AT4G24690.1	ubiquitin-associated (UBA)/TS-N domain-containing protein / octicosapeptide/Phox/Bemp1 (PB1) domain-containing protein
PtXaTreH.09G116700	-0.0214503	0.593994			Potri.009G139600	Heterodimeric geranylgeranyl pyrophosphate synthase small subunit, chloroplastic	sp|Q39108|GGR_ARATH	AT4G38460.1	geranylgeranyl reductase
PtXaTreH.08G164300	0.286287	0.593842			Potri.008G195200	Tubby-like F-box protein 3	sp|Q8VY21|TLP3_ARATH	AT2G47900.2	tubby like protein 3
PtXaTreH.06G027100	0.13291	0.593601			Potri.006G033500	WAT1-related protein At5g07050	sp|Q9FL41|WTR38_ARATH	AT5G07050.1	nodulin MtN21 /EamA-like transporter family protein
PtXaTreH.18G023600	0.637696	0.593486			Potri.018G030200	Acyl-protein thioesterase 2	sp|O95372|LYPA2_HUMAN	AT5G20060.4	alpha/beta-Hydrolases superfamily protein
PtXaTreH.08G128200	0.29018	0.593368			Potri.008G153000	FRIGIDA-like protein 4a	sp|Q9LUV4|FRL4A_ARATH	AT3G22440.1	FRIGIDA-like protein
PtXaTreH.02G015900	0.363685	0.593355			Potri.002G018600	CO(2)-response secreted protease	sp|Q9LNU1|CRSP_ARATH	AT1G20160.1	Subtilisin-like serine endopeptidase family protein
PtXaTreH.14G109300	-0.0447436	0.59327			Potri.014G137700	RNA demethylase ALKBH10B	sp|Q9ZT92|AK10B_ARATH	AT4G02940.1	oxidoreductase%2C 2OG-Fe(II) oxygenase family protein
PtXaTreH.18G073800	-0.113433	0.593248			Potri.018G096200	Small nuclear ribonucleoprotein E	sp|A1XQR9|RUXE_PIG	AT4G30330.1	Small nuclear ribonucleoprotein family protein
PtXaTreH.14G027300	0.21895	0.593205			Potri.014G037400	Cytochrome P450 82A3	sp|O49858|C82A3_SOYBN	AT4G31940.1	cytochrome P450%2C family 82%2C subfamily C%2C polypeptide 4
PtXaTreH.10G079900	0.179048	0.593151			Potri.010G097600			AT3G11920.1	glutaredoxin-like protein
PtXaTreH.14G151500	0.222259	0.593075			Potri.014G195000	GTP cyclohydrolase 1	sp|Q8VYU3|GCH1_SOLLC	AT3G07270.2	GTP cyclohydrolase I
PtXaTreH.08G018300	0.229448	0.593063			Potri.008G025700			AT4G40045.1	transmembrane protein
PtXaTreH.06G220900	0.564384	0.59303			Potri.006G267300	Protein TIC 55, chloroplastic	sp|O49931|TIC55_PEA	AT2G24820.1	translocon at the inner envelope membrane of chloroplasts 55-II
PtXaTreH.07G079900	-0.025454	0.59288		HD-ZIP	Potri.007G097100	Homeobox-leucine zipper protein ATHB-6	sp|P46668|ATHB6_ARATH	AT2G22430.1	homeobox protein 6
PtXaTreH.15G065200	0.152709	0.592824			Potri.015G082800			AT3G26600.1	armadillo repeat only 4
PtXaTreH.10G121300	-0.0126202	0.592693		protein histidine kinase	Potri.010G145900	Phytochrome B	sp|P29130|PHYB_TOBAC	AT2G18790.2	phytochrome B
PtXaTreH.01G023300	0.274356	0.592672			Potri.001G027100	Protein NRT1/ PTR FAMILY 5.4	sp|Q9M1I2|PTR46_ARATH	AT3G54450.1	Major facilitator superfamily protein
PtXaTreH.05G062300	0.226992	0.592313			Potri.005G083600	Protein CPR-5	sp|Q9LV85|CPR5_ARATH	AT5G64930.1	CPR5 protein
PtXaTreH.01G021400	0.180726	0.59221			Potri.001G025100	Protein LNK2	sp|F4JCX9|LNK2_ARATH	AT3G54500.7	agglutinin-like protein
PtXaTreH.04G067400	0.157286	0.592019			Potri.004G121500	60S ribosomal export protein NMD3	sp|Q96D46|NMD3_HUMAN	AT2G03820.1	nonsense-mediated mRNA decay NMD3 family protein
PtXaTreH.17G067500	0.00432795	0.591894			Potri.017G082700	Mini zinc finger protein 2	sp|Q9LJW5|MIF2_ARATH	AT3G28917.1	mini zinc finger 2
PtXaTreH.03G092800	0.0555042	0.591877			Potri.003G200600	Protein LNK2	sp|F4JCX9|LNK2_ARATH	AT3G54500.1	agglutinin-like protein
PtXaTreH.06G031400	0.323497	0.591568		bZIP	Potri.006G039000	TGACG-sequence-specific DNA-binding protein TGA-2.1	sp|O24160|TGA21_TOBAC	AT3G12250.7	TGACG motif-binding factor 6
PtXaTreH.16G028500	-0.212865	0.591338			Potri.016G038000	Two-component response regulator ARR9	sp|O80366|ARR9_ARATH	AT3G57040.2	response regulator 9
PtXaTreH.10G119900	0.194637	0.591162			Potri.010G143100	Nicotianamine synthase	sp|Q9XGI7|NAS_SOLLC	AT1G09240.1	nicotianamine synthase 3
PtXaTreH.07G039700	0.171448	0.591085			Potri.007G043700	Red chlorophyll catabolite reductase 1, chloroplastic	sp|Q338P6|RCCR1_ORYSJ	AT4G37000.1	accelerated cell death 2 (ACD2)
PtXaTreH.11G040900	0.512238	0.590992			Potri.011G052300	Pentatricopeptide repeat-containing protein At2g33760	sp|P93011|PP182_ARATH	AT2G33760.1	Pentatricopeptide repeat (PPR) superfamily protein
PtXaTreH.02G028600	0.500012	0.590824			Potri.002G033000	Abscisic acid 8'-hydroxylase 1	sp|Q09J79|ABAH1_ORYSI	AT1G19630.1	cytochrome P450%2C family 722%2C subfamily A%2C polypeptide 1
PtXaTreH.10G155100	0.113263	0.590762			Potri.010G187100	Protein SLE3	sp|C6T0L2|SLE3_SOYBN	AT2G40170.1	Stress induced protein
PtXaTreH.04G010900	0.124478	0.590475
PtXaTreH.02G087500	0.436206	0.590079			Potri.002G102300			AT4G33600.1	transmembrane protein
PtXaTreH.01G268100	0.11814	0.59005		TCP	Potri.001G327100	Transcription factor TCP20	sp|Q9LSD5|TCP20_ARATH	AT3G27010.2	TEOSINTE BRANCHED 1%2C cycloidea%2C PCF (TCP)-domain family protein 20
PtXaTreH.18G023800	0.400496	0.59005			Potri.018G030500			AT4G32440.1	Plant Tudor-like RNA-binding protein
PtXaTreH.07G120600	-0.152612	0.589996		GT1-184/185	Potri.007G117200	Flavonol 7-O-beta-glucosyltransferase UGT74F1	sp|O22820|U74F1_ARATH	AT2G43840.2	UDP-glycosyltransferase 74 F1
PtXaTreH.01G353800	0.0502777	0.589807			Potri.001G450100	StAR-related lipid transfer protein 7, mitochondrial	sp|Q9NQZ5|STAR7_HUMAN	AT1G64720.1	Polyketide cyclase/dehydrase and lipid transport superfamily protein
PtXaTreH.01G187000	0.0454083	0.589587			Potri.001G226900	Siroheme synthase	sp|C3JY53|CYSG_PSEFS	AT5G40850.1	urophorphyrin methylase 1
PtXaTreH.03G140000	-0.111817	0.589388			Potri.003G168500			AT5G13090.1	hypothetical protein
PtXaTreH.04G032000	0.0397768	0.589335			Potri.004G041800	Allantoinase	sp|Q94AP0|ALN_ARATH	AT4G04955.1	allantoinase
PtXaTreH.16G100700	0.466609	0.589311		RLK	Potri.T092200	Receptor-like protein 6	sp|Q9C637|RLP6_ARATH	AT1G47890.1	receptor like protein 7
PtXaTreH.12G033900	0.069132	0.589292			Potri.012G046700			AT5G07900.1	Mitochondrial transcription termination factor family protein
PtXaTreH.08G079500	0.00903084	0.589219			Potri.008G099700			AT1G48170.1	proteasome assembly chaperone
PtXaTreH.07G050600	0.506277	0.589176		CAMK_CDPK	Potri.007G057600	Calcium-dependent protein kinase 28	sp|Q9FKW4|CDPKS_ARATH	AT5G66210.2	calcium-dependent protein kinase 28
PtXaTreH.11G076100	0.304355	0.589026		CAMK_CDPK	Potri.012G134600			AT1G12580.1	phosphoenolpyruvate carboxylase-related kinase 1
PtXaTreH.13G046500	0.396515	0.588739		RLK-Pelle_LRR-XI-1	Potri.013G051300	Probable leucine-rich repeat receptor-like protein kinase At5g63930	sp|Q9LVP0|Y5639_ARATH	AT5G63930.1	Leucine-rich repeat protein kinase family protein
PtXaTreH.06G075400	0.21047	0.588672		GRAS	Potri.006G086600	Scarecrow-like protein 9	sp|O80933|SCL9_ARATH	AT2G37650.2	GRAS family transcription factor
PtXaTreH.19G083400	0.326402	0.588644			Potri.019G090700	Transcription factor GTE4	sp|Q9LNC4|GTE4_ARATH	AT1G06230.4	global transcription factor group E4
PtXaTreH.15G052900	0.0878022	0.588555			Potri.015G067800	Dynein light chain LC6, flagellar outer arm	sp|O02414|DYL1_HELCR	AT5G20110.1	Dynein light chain type 1 family protein
PtXaTreH.04G152800	0.0620199	0.588503
PtXaTreH.09G074200	0.439861	0.588484		Leucine Rich Repeat Kinase XI & XII	Potri.009G090700	Leucine-rich repeat protein 2	sp|Q6NQP4|LRR2_ARATH	AT3G43740.1	Leucine-rich repeat (LRR) family protein
PtXaTreH.10G171400	0.386448	0.588459			Potri.010G206200	RING-H2 finger protein ATL52	sp|Q9LF64|ATL52_ARATH	AT5G17600.1	RING/U-box superfamily protein
PtXaTreH.12G082200	0.159642	0.588292			Potri.012G108000	Pentatricopeptide repeat-containing protein At2g34400	sp|O64705|PP184_ARATH	AT2G34400.1	Pentatricopeptide repeat (PPR-like) superfamily protein
PtXaTreH.06G221400	-0.214426	0.588264		CO-like	Potri.006G267700	Zinc finger protein CONSTANS-LIKE 4	sp|Q940T9|COL4_ARATH	AT5G24930.1	zinc finger CONSTANS-like protein
PtXaTreH.08G141800	0.125242	0.58799			Potri.008G168700	dCTP pyrophosphatase 1	sp|Q9QY93|DCTP1_MOUSE	AT3G25400.1	dCTP pyrophosphatase-like protein
PtXaTreH.04G022800	0.275645	0.587961			Potri.004G032200			AT4G05150.1	Octicosapeptide/Phox/Bem1p family protein
PtXaTreH.10G032400	0.151877	0.587865			Potri.010G044200			AT1G17100.1	SOUL heme-binding family protein
PtXaTreH.19G014100	0.390064	0.587851			Potri.019G002200	Auxin-responsive protein SAUR32	sp|Q9ZUZ3|SAU32_ARATH	AT5G53590.1	SAUR-like auxin-responsive protein family
PtXaTreH.18G113200	-0.11218	0.587773			Potri.018G150700	Organic cation/carnitine transporter 7	sp|Q940M4|OCT7_ARATH	AT3G13050.4	Major facilitator superfamily protein
PtXaTreH.15G050800	0.321579	0.587653		HD-ZIP	Potri.015G065400	Homeobox-leucine zipper protein HAT5	sp|Q02283|HAT5_ARATH	AT3G01470.1	homeobox 1
PtXaTreH.14G035700	-0.00619349	0.58752		AGC_RSK-2	Potri.014G047500	Serine/threonine-protein kinase D6PKL2	sp|Q39183|D6KL2_ARATH	AT2G44830.3	Protein kinase superfamily protein
PtXaTreH.17G068900	0.25144	0.587168			Potri.017G084600	Cyclic dof factor 2	sp|Q93ZL5|CDF2_ARATH	AT5G39660.3	cycling DOF factor 2
PtXaTreH.08G153200	0.13232	0.587104		ARR-B	Potri.008G181000	Two-component response regulator ORR26	sp|Q5N6V8|ORR26_ORYSJ	AT1G67710.1	response regulator 11
PtXaTreH.10G014200	0.115353	0.586982		RLK-Pelle_DLSV	Potri.010G017900	G-type lectin S-receptor-like serine/threonine-protein kinase At1g11410	sp|Q9LPZ3|Y1141_ARATH	AT4G27290.2	S-locus lectin protein kinase family protein
PtXaTreH.07G046300	-0.0685152	0.586942			Potri.007G051500			AT4G34280.1	transducin family protein / WD-40 repeat family protein
PtXaTreH.11G118400	0.141181	0.586933		FAR1	Potri.011G145800	Protein FAR1-RELATED SEQUENCE 5	sp|Q9SZL8|FRS5_ARATH	AT4G38180.1	FAR1-related sequence 5
PtXaTreH.12G064700	0.197876	0.586822			Potri.012G088900	LRR receptor-like serine/threonine-protein kinase GSO1	sp|C0LGQ5|GSO1_ARATH	AT4G20140.1	Leucine-rich repeat transmembrane protein kinase
PtXaTreH.10G049800	0.431901	0.586763		AMT1;1	Potri.010G063500	Ammonium transporter 1 member 1	sp|P54144|AMT11_ARATH	AT4G13510.1	ammonium transporter 1%3B1
PtXaTreH.19G091700	0.0064959	0.586678			Potri.019G099600			AT4G32480.1	sugar phosphate exchanger%2C putative (DUF506)
PtXaTreH.05G163500	0.202331	0.586597			Potri.005G213900	Protein LIFEGUARD 4	sp|Q9SA63|LFG4_ARATH	AT1G03070.3	Bax inhibitor-1 family protein
PtXaTreH.11G050700	0.392728	0.586536			Potri.011G065300	U-box domain-containing protein 7	sp|Q9CAG5|PUB7_ARATH	AT2G27430.1	ARM repeat superfamily protein
PtXaTreH.12G051100	0.239074	0.586376			Potri.012G070900	Homeobox-leucine zipper protein HAT5	sp|Q02283|HAT5_ARATH	AT3G01470.1	homeobox 1
PtXaTreH.02G195300	0.150217	0.586356			Potri.002G237500	Potassium transporter 4	sp|Q9LD18|POT4_ARATH	AT3G02050.1	K+ uptake transporter 3
PtXaTreH.09G127100	0.110193	0.585946			Potri.014G010100	Probable cytosolic oligopeptidase A	sp|Q949P2|COPDA_ARATH	AT5G65620.2	Zincin-like metalloproteases family protein
PtXaTreH.13G026400	0.253073	0.585798		DNAJ/HSP40	Potri.013G029500	DnaJ homolog subfamily B member 13	sp|Q80Y75|DJB13_MOUSE	AT5G27240.3	DNAJ heat shock N-terminal domain-containing protein
PtXaTreH.15G100100	0.167976	0.585679			Potri.015G127900	Endoglucanase 4	sp|O49296|GUN4_ARATH	AT1G23210.1	glycosyl hydrolase 9B6
PtXaTreH.01G205800	0.575053	0.58566		MYB	Potri.001G248800	Transcription factor DIVARICATA	sp|Q8S9H7|DIV_ANTMA	AT2G38090.1	Duplicated homeodomain-like superfamily protein
PtXaTreH.14G129400	0.369346	0.585636			Potri.014G160500	Protein-tyrosine-phosphatase IBR5	sp|Q84JU4|IBR5_ARATH	AT2G04550.1	indole-3-butyric acid response 5
PtXaTreH.10G094300	0.225137	0.585371			Potri.010G113700	Putative 1-phosphatidylinositol-3-phosphate 5-kinase FAB1C	sp|Q9SSJ8|FAB1C_ARATH	AT1G71010.1	FORMS APLOID AND BINUCLEATE CELLS 1C
PtXaTreH.02G123900	0.373564	0.585264			Potri.002G146000	Ycf20-like protein	sp|O80813|YC20L_ARATH	AT3G56830.8	YCF20-like protein (DUF565)
PtXaTreH.10G003000	-0.00943539	0.585224			Potri.010G002400	Probable GTP diphosphokinase CRSH, chloroplastic	sp|Q84R11|CRSH_ARATH	AT3G17470.2	Ca2+-activated RelA/spot-like protein
PtXaTreH.01G195700	0.203349	0.585144			Potri.001G237300			AT2G28780.1	P-hydroxybenzoic acid efflux pump subunit
PtXaTreH.15G019100	0.447533	0.585041			Potri.015G024600	Receptor-like protein EIX2	sp|Q6JN46|EIX2_SOLLC	AT2G34930.1	disease resistance family protein / LRR family protein
PtXaTreH.04G027000	0.32903	0.585038			Potri.004G036500			AT1G61255.1	hypothetical protein
PtXaTreH.03G161800	0.107596	0.584957			Potri.003G192500	WAT1-related protein At5g07050	sp|Q9FL41|WTR38_ARATH	AT5G07050.1	nodulin MtN21 /EamA-like transporter family protein
PtXaTreH.17G130300	0.430127	0.584816			Potri.004G068700			AT1G73210.2	hypothetical protein (DUF789)
PtXaTreH.14G005000	0.493153	0.584662			Potri.014G012300	Receptor-like protein 44	sp|Q9M2Y3|RLP44_ARATH	AT3G49750.1	receptor like protein 44
PtXaTreH.08G099900	0.13295	0.584646			Potri.008G121000			AT1G68490.1	translocase subunit seca
PtXaTreH.09G085600	0.10389	0.58435		B3	Potri.009G103400	B3 domain-containing protein Os01g0234100	sp|Q0JP99|Y1341_ORYSJ	AT5G42700.2	AP2/B3-like transcriptional factor family protein
PtXaTreH.06G110800	0.338057	0.584336		ARF	Potri.006G127500	Auxin response factor 18	sp|Q653H7|ARFR_ORYSJ	AT4G30080.1	auxin response factor 16
PtXaTreH.08G103600	-0.0356085	0.584079			Potri.008G125700	E3 ubiquitin-protein ligase RHA2A	sp|Q9ZT50|RHA2A_ARATH	AT1G15100.1	RING-H2 finger A2A
PtXaTreH.16G086300	0.0970189	0.584065			Potri.016G110100	Mitochondrial uncoupling protein 1	sp|O81845|PUMP1_ARATH	AT3G54110.1	plant uncoupling mitochondrial protein 1
PtXaTreH.03G001500	-0.0613884	0.583992			Potri.003G003300	Nicotinamidase 2	sp|Q9FMX7|NIC2_ARATH	AT5G23230.1	nicotinamidase 2
PtXaTreH.08G157200	0.223568	0.583811			Potri.008G186800	Beta-arabinofuranosyltransferase RAY1	sp|F4I6V0|RAY1_ARATH	AT1G70630.7	Nucleotide-diphospho-sugar transferase family protein
PtXaTreH.18G079300	0.278339	0.583794			Potri.018G103000	Autophagy-related protein 11	sp|Q9SUG7|ATG11_ARATH	AT4G30790.1	autophagy-like protein
PtXaTreH.10G215900	-0.0290435	0.583564			Potri.010G255300			AT5G08400.2	structural maintenance of chromosomes-like protein%2C putative (DUF3531)
PtXaTreH.10G105300	0.425553	0.583551			Potri.010G126000			AT1G13360.1	hypothetical protein
PtXaTreH.16G106200	0.175535	0.583492			Potri.016G133200			AT1G06930.1	TPRXL
PtXaTreH.02G140900	0.129196	0.583437			Potri.002G165700	Hevamine-A	sp|P23472|CHLY_HEVBR	AT5G24090.1	chitinase A
PtXaTreH.06G085800	0.100279	0.583435		Histidine-containing phosphotransfer protein	Potri.006G098200	Histidine-containing phosphotransfer protein 5	sp|Q8L9T7|AHP5_ARATH	AT1G03430.1	histidine-containing phosphotransfer factor 5
PtXaTreH.11G103800	-0.14941	0.583287		RLK-Pelle_DLSV	Potri.011G128800	G-type lectin S-receptor-like serine/threonine-protein kinase At4g27290	sp|O81832|Y4729_ARATH	AT4G27290.1	S-locus lectin protein kinase family protein
PtXaTreH.04G148100	-0.110644	0.583284			Potri.004G188300
PtXaTreH.01G321800	0.112325	0.583237			Potri.001G396900	PRA1 family protein H	sp|Q8LFP1|PRA1H_ARATH	AT4G27540.1	prenylated RAB acceptor 1.H
PtXaTreH.17G073700	0.292414	0.583166			Potri.017G090500	Pentatricopeptide repeat-containing protein At3g29290	sp|Q84J46|PP262_ARATH	AT3G29290.5	Pentatricopeptide repeat (PPR) superfamily protein
PtXaTreH.13G031200	-0.0621329	0.583089			Potri.013G036500			AT3G04890.1	adenine phosphoribosyltransferase-like protein%2C putative (DUF2358)
PtXaTreH.03G132400	0.122075	0.582983			Potri.003G159600	Probable protein phosphatase 2C 39	sp|Q7XVF9|P2C39_ORYSJ	AT3G16560.4	Protein phosphatase 2C family protein
PtXaTreH.08G097700	0.445981	0.582862
PtXaTreH.19G113100	-0.0575932	0.582778			Potri.019G132100	KH domain-containing protein At2g38610	sp|Q9ZVI3|QKIL3_ARATH	AT2G38610.2	RNA-binding KH domain-containing protein
PtXaTreH.01G372700	0.704637	0.582753		DNAJ/HSP40	Potri.001G469600	Chaperone protein dnaJ 11, chloroplastic	sp|Q9FYB5|DNJ11_ARATH	AT3G13310.1	Chaperone DnaJ-domain superfamily protein
PtXaTreH.03G174800	0.0868402	0.582729		bHLH	Potri.003G207200	Transcription factor bHLH130	sp|Q66GR3|BH130_ARATH	AT1G51140.1	basic helix-loop-helix (bHLH) DNA-binding superfamily protein
PtXaTreH.12G021500	-0.134984	0.582618			Potri.012G032700	Flavonol sulfotransferase-like	sp|P52838|FSTL_FLABI	AT1G74100.1	sulfotransferase 16
PtXaTreH.04G069400	0.402644	0.582396		RLK-Pelle_RKF3	Potri.004G084900	Probable receptor-like protein kinase At1g11050	sp|O04086|Y1105_ARATH	AT1G11050.1	Protein kinase superfamily protein
PtXaTreH.14G025800	0.236016	0.582275			Potri.014G035800	Nucleobase-ascorbate transporter 3	sp|Q8GZD4|NAT3_ARATH	AT2G26510.1	Xanthine/uracil permease family protein
PtXaTreH.17G000200	-0.0509224	0.582268			Potri.017G000200	Aminoacyl tRNA synthase complex-interacting multifunctional protein 1	sp|O54873|AIMP1_CRIGR	AT3G59980.1	Nucleic acid-binding%2C OB-fold-like protein
PtXaTreH.03G013500	0.575983	0.582265			Potri.003G018500	T-complex protein 11-like protein 1	sp|Q9NUJ3|T11L1_HUMAN	AT1G22930.1	T-complex protein 11
PtXaTreH.08G093900	0.200792	0.581782			Potri.008G114900	Protein decapping 5	sp|Q9C658|DCP5_ARATH	AT1G26110.1	decapping 5
PtXaTreH.03G109500	0.191086	0.581698			Potri.003G132400	2-C-methyl-D-erythritol 2,4-cyclodiphosphate synthase, chloroplastic	sp|Q9M4W3|ISPF_CATRO	AT1G63970.1	isoprenoid F
PtXaTreH.06G080700	0.165608	0.581639			Potri.006G092100	Putative DEAD-box ATP-dependent RNA helicase 33	sp|O80792|RH33_ARATH	AT2G37920.1	copper ion transmembrane transporter
PtXaTreH.03G069900	0.0171096	0.581619		NRT1-8	Potri.003G088800	Protein NRT1/ PTR FAMILY 7.3	sp|Q9LQL2|PTR14_ARATH	AT1G32450.1	nitrate transporter 1.5
PtXaTreH.06G051100	0.213593	0.581562			Potri.006G060800			AT5G11090.1	serine-rich protein-like protein
PtXaTreH.12G029800	-0.0968873	0.581508			Potri.012G042300	Transmembrane 9 superfamily member 3	sp|Q9ZPS7|TMN3_ARATH	AT2G01970.1	Endomembrane protein 70 protein family
PtXaTreH.07G074600	0.31035	0.581442			Potri.007G089500	Loganic acid O-methyltransferase	sp|B2KPR3|LAMT_CATRO	AT1G15125.1	S-adenosyl-L-methionine-dependent methyltransferases superfamily protein
PtXaTreH.07G049700	0.252517	0.581292		Histidine kinase	Potri.007G056400	Histidine kinase 1	sp|Q9SXL4|AHK1_ARATH	AT2G17820.1	histidine kinase 1
PtXaTreH.06G004300	0.242502	0.581282			Potri.016G005400	Sister chromatid cohesion protein PDS5 homolog B-B	sp|Q5U241|PD5BB_XENLA	AT5G47690.1	binding protein
PtXaTreH.05G113600	0.237968	0.581194		ICL2	Potri.005G147400	Nicotinamidase 1	sp|Q8S8F9|NIC1_ARATH	AT2G22570.1	nicotinamidase 1
PtXaTreH.06G199400	0.0394235	0.581173			Potri.006G241100	Translation initiation factor IF-1, chloroplastic	sp|A6MM71|IF1C_BUXMI	AT4G11175.1	Nucleic acid-binding%2C OB-fold-like protein
PtXaTreH.06G229600	0.285297	0.58108		Trihelix	Potri.006G279100			AT4G31270.1	sequence-specific DNA binding transcription factor
PtXaTreH.14G113900	0.246679	0.581024			Potri.014G142600	F-box/LRR-repeat MAX2 homolog A	sp|I1SSI5|MAX2A_PETHY	AT2G42620.1	RNI-like superfamily protein
PtXaTreH.09G056800	0.0814985	0.580996			Potri.009G067300			AT1G08500.1	early nodulin-like protein 18
PtXaTreH.08G021100	0.127918	0.580876			Potri.008G029200	SEC12-like protein 1	sp|Q8GYE0|PHF1_ARATH	AT3G52190.1	phosphate transporter traffic facilitator1
PtXaTreH.14G039900	0.217904	0.58067		RLK-Pelle_RLCK-VIIa-2	Potri.014G052700	Probable serine/threonine-protein kinase PBL19	sp|Q9LTC0|PBL19_ARATH	AT5G47070.1	Protein kinase superfamily protein
PtXaTreH.01G077000	0.469919	0.580582			Potri.001G092700			AT2G19170.2	subtilisin-like serine protease 3
PtXaTreH.11G120800	0.497812	0.580511			Potri.011G148400	WAT1-related protein At5g07050	sp|Q9FL41|WTR38_ARATH	AT3G53210.3	nodulin MtN21 /EamA-like transporter family protein
PtXaTreH.03G135300	0.237952	0.580457		Trihelix	Potri.003G163000	Trihelix transcription factor ASR3	sp|Q8VZ20|ASR3_ARATH	AT2G33550.1	Homeodomain-like superfamily protein
PtXaTreH.14G132700	0.278127	0.580444		WRKY	Potri.014G164300	WRKY transcription factor 1	sp|Q9SI37|WRKY1_ARATH	AT2G04880.2	zinc-dependent activator protein-1
PtXaTreH.05G028600	0.195436	0.579956			Potri.005G041100			AT4G27220.1	NB-ARC domain-containing disease resistance protein
PtXaTreH.13G080100	0.133279	0.579954			Potri.013G103000	12-oxophytodienoate reductase 2	sp|Q8GYB8|OPR2_ARATH	AT1G76690.1	12-oxophytodienoate reductase 2
PtXaTreH.01G035300	0.0695843	0.579872		STE_STE11	Potri.001G042400	Mitogen-activated protein kinase kinase kinase 20	sp|Q9SND6|M3K20_ARATH	AT3G50310.1	mitogen-activated protein kinase kinase kinase 20
PtXaTreH.16G067700	0.306711	0.579821			Potri.016G084800	L-ascorbate peroxidase 2, cytosolic	sp|Q1PER6|APX2_ARATH	AT3G09640.2	ascorbate peroxidase 2
PtXaTreH.05G156100	0.342886	0.579672			Potri.005G205800	Phytoene synthase, chloroplastic	sp|Q9SSU8|PSY_DAUCA	AT5G17230.4	PHYTOENE SYNTHASE
PtXaTreH.12G102700	0.326893	0.579659			Potri.015G138500	Probable transcriptional regulator SLK2	sp|Q94BP0|SLK2_ARATH	AT5G62090.3	SEUSS-like 2
PtXaTreH.02G083200	0.343276	0.579648		CRY1 (CRYPTOCHROME 1)	Potri.002G096900	Cryptochrome-1	sp|Q43125|CRY1_ARATH	AT4G08920.1	cryptochrome 1
PtXaTreH.04G016400	0.546929	0.579534			Potri.004G023000			AT4G21215.2	transmembrane protein
PtXaTreH.04G028200	0.0454023	0.579333			Potri.004G037800	Serine carboxypeptidase-like 31	sp|O04084|SCP31_ARATH	AT1G11080.1	serine carboxypeptidase-like 31
PtXaTreH.06G116200	0.0279636	0.579311		MYB_related	Potri.006G133000	Protein REVEILLE 8	sp|Q8RWU3|RVE8_ARATH	AT3G09600.7	Homeodomain-like superfamily protein
PtXaTreH.03G083400	0.293703	0.579263			Potri.003G104400	Phytochrome-interacting ankyrin-repeat protein 2	sp|Q9FNP4|PIA2_ARATH	AT5G61230.1	Ankyrin repeat family protein
PtXaTreH.05G163900	0.0524586	0.579195			Potri.005G214300	Protein TIFY 4B	sp|Q8GY55|TIF4B_ARATH	AT4G14720.2	TIFY domain/Divergent CCT motif family protein
PtXaTreH.09G059900	0.183323	0.578864			Potri.009G063900	Zinc finger A20 and AN1 domain-containing stress-associated protein 5	sp|Q9LHJ8|SAP5_ARATH	AT3G12630.1	A20/AN1-like zinc finger family protein
PtXaTreH.10G170400	0.351925	0.57879			Potri.010G205100			AT2G16050.1	Cysteine/Histidine-rich C1 domain family protein
PtXaTreH.14G103800	0.167676	0.578637			Potri.014G132100	Pentatricopeptide repeat-containing protein At5g66520	sp|Q9FJY7|PP449_ARATH	AT5G66520.1	Tetratricopeptide repeat (TPR)-like superfamily protein
PtXaTreH.11G116000	0.219508	0.578619			Potri.011G142800	(-)-germacrene D synthase	sp|Q6Q3H3|TPSGD_VITVI	AT5G23960.2	terpene synthase 21
PtXaTreH.18G074900	0.126886	0.578452			Potri.018G097500	Preprotein translocase subunit SCY1, chloroplastic	sp|Q38885|SCY1_ARATH	AT2G18710.1	SECY homolog 1
PtXaTreH.10G154700	-0.0226089	0.578095		bHLH	Potri.010G186700	Transcription factor bHLH51	sp|Q9XEF0|BH051_ARATH	AT2G40200.1	basic helix-loop-helix (bHLH) DNA-binding superfamily protein
PtXaTreH.16G028600	0.266523	0.578093			Potri.006G041200			AT3G10250.5	histidine-tRNA ligase
PtXaTreH.17G116000	0.652468	0.578042			Potri.017G136000	1-aminocyclopropane-1-carboxylate oxidase homolog 6	sp|P93824|ACCH6_ARATH	AT1G06620.1	2-oxoglutarate (2OG) and Fe(II)-dependent oxygenase superfamily protein
PtXaTreH.04G099900	-0.045222	0.577978			Potri.004G125800	UPF0301 protein Plut_0637	sp|Q3B561|Y637_PELLD	AT3G29240.2	PPR containing protein (DUF179)
PtXaTreH.05G055000	0.359452	0.577929		CAMTA	Potri.005G075100	Calmodulin-binding transcription activator 3	sp|Q8GSA7|CMTA3_ARATH	AT2G22300.2	signal responsive 1
PtXaTreH.04G157600	0.253027	0.577705			Potri.004G200900	Pentatricopeptide repeat-containing protein At5g62370	sp|Q9LVA2|PP443_ARATH	AT5G62370.1	Tetratricopeptide repeat (TPR)-like superfamily protein
PtXaTreH.04G147800	0.673565	0.577639		ADT1	Potri.004G188100	Arogenate dehydratase/prephenate dehydratase 6, chloroplastic	sp|Q9SGD6|AROD6_ARATH	AT1G08250.1	arogenate dehydratase 6
PtXaTreH.01G367800	0.104539	0.577598			Potri.011G158700	O-acetylstemmadenine oxidase	sp|A0A2S1XB67|ASO_CATRO	AT2G34790.1	FAD-binding Berberine family protein
PtXaTreH.01G202900	0.255216	0.577384			Potri.001G246100	Transcription factor IIIB 70 kDa subunit	sp|P46070|TF3B_KLULA	AT3G09360.3	Cyclin/Brf1-like TBP-binding protein
PtXaTreH.15G111200	0.650092	0.576995			Potri.015G141400	E3 ubiquitin-protein ligase XBAT33	sp|Q4FE45|XB33_ARATH	AT5G07270.1	hypothetical protein
PtXaTreH.16G013700	0.162568	0.576878			Potri.016G017500	Choline-phosphate cytidylyltransferase 1	sp|Q9ZV56|CCT1_ARATH	AT2G32260.1	phosphorylcholine cytidylyltransferase
PtXaTreH.02G089200	0.539204	0.576854			Potri.002G104200			AT5G49710.3	RING finger protein
PtXaTreH.14G036100	-0.0344924	0.576853			Potri.014G048700
PtXaTreH.08G107300	-0.171372	0.576384			Potri.008G129800	Serine carboxypeptidase-like 50	sp|Q9M9Q6|SCP50_ARATH	AT1G15000.1	serine carboxypeptidase-like 50
PtXaTreH.01G190400	0.185562	0.576367			Potri.001G230900			AT2G31945.1	transmembrane protein
PtXaTreH.10G049700	0.205109	0.576033			Potri.010G063300			AT3G04310.2	transmembrane protein
PtXaTreH.03G057800	-0.0964364	0.575742		HSP20	Potri.003G075900	Heat shock 22 kDa protein, mitochondrial	sp|P46254|HS22M_PEA	AT4G25200.1	mitochondrion-localized small heat shock protein 23.6
PtXaTreH.03G127500	0.201196	0.575667			Potri.003G152300
PtXaTreH.05G191100	0.103458	0.575564			Potri.005G244300	Ribonuclease P protein subunit p25-like protein	sp|Q99JH1|RP25L_MOUSE	AT1G76010.2	Alba DNA/RNA-binding protein
PtXaTreH.17G064200	-0.0548287	0.575313			Potri.017G078100	Hypersensitive-induced response protein 1	sp|Q9FM19|HIR1_ARATH	AT5G62740.1	SPFH/Band 7/PHB domain-containing membrane-associated protein family
PtXaTreH.15G056800	0.335729	0.575123			Potri.015G072800			AT3G48050.2	protein SUO
PtXaTreH.04G174800	0.260868	0.575121			Potri.004G223200	Protein WHAT'S THIS FACTOR 9, mitochondrial	sp|Q9ZUZ6|WTF9_ARATH	AT4G24320.1	Ubiquitin carboxyl-terminal hydrolase family protein
PtXaTreH.06G170700	0.0558725	0.574857			Potri.006G207900	Lysosomal Pro-X carboxypeptidase	sp|Q5RBU7|PCP_PONAB	AT2G24280.1	alpha/beta-Hydrolases superfamily protein
PtXaTreH.01G027800	0.0317267	0.574773			Potri.001G032500	WAT1-related protein At5g07050	sp|Q9FL41|WTR38_ARATH	AT5G07050.1	nodulin MtN21 /EamA-like transporter family protein
PtXaTreH.12G080000	0.19325	0.57476			Potri.012G105900	Chaperone protein ClpC, chloroplastic	sp|P35100|CLPC_PEA	AT5G50920.1	CLPC homologue 1
PtXaTreH.10G111100	0.167854	0.574647			Potri.010G132300	Phosphate transporter PHO1 homolog 1	sp|Q93ZF5|PHO11_ARATH	AT1G68740.1	EXS (ERD1/XPR1/SYG1) family protein
PtXaTreH.10G183500	0.239176	0.574579		MYB	Potri.010G220000	Nuclear receptor corepressor 1	sp|O75376|NCOR1_HUMAN	AT3G52250.2	Duplicated homeodomain-like superfamily protein
PtXaTreH.01G166500	0.23981	0.57454			Potri.001G199200	Myosin-17	sp|F4K5J1|MYO17_ARATH	AT5G20490.2	myosin family protein with Dil
PtXaTreH.07G016500	0.377739	0.574526			Potri.007G018500	CDK5RAP1-like protein	sp|Q8H0V1|CK5P1_ARATH	AT4G36390.1	Methylthiotransferase
PtXaTreH.05G076300	0.0990587	0.574484			Potri.005G099000	RING-H2 finger protein ATL80	sp|Q9LM69|ATL80_ARATH	AT1G20823.1	RING/U-box superfamily protein
PtXaTreH.03G081600	0.157729	0.574408			Potri.003G102700	Replication protein A 70 kDa DNA-binding subunit C	sp|Q9FHJ6|RFA1C_ARATH	AT5G45400.1	Replication factor-A protein 1-like protein
PtXaTreH.08G140000	-0.0954219	0.574393		CAMK_CDPK	Potri.008G166500	Phosphoenolpyruvate carboxylase kinase 1	sp|Q9SPK4|PPCK1_ARATH	AT1G08650.2	phosphoenolpyruvate carboxylase kinase 1
PtXaTreH.10G079500	0.274868	0.574364			Potri.010G097000			AT1G60670.2	hypothetical protein (DUF3755)
PtXaTreH.17G036300	0.495248	0.574225			Potri.017G048000	Transcription factor bHLH143	sp|Q9FY69|BH143_ARATH	AT5G09460.1	transcription factor bHLH143
PtXaTreH.14G053600	0.254863	0.574195			Potri.001G466300	Probable carboxylesterase 8	sp|O64640|CXE8_ARATH	AT2G45600.1	alpha/beta-Hydrolases superfamily protein
PtXaTreH.09G001300	0.175867	0.574171			Potri.009G003300	Beta-glucuronosyltransferase GlcAT14B	sp|Q9LFQ0|GT14B_ARATH	AT5G15050.1	Core-2/I-branching beta-1%2C6-N-acetylglucosaminyltransferase family protein
PtXaTreH.06G047900	0.112108	0.573963		bHLH	Potri.006G057200	Transcription factor bHLH60	sp|Q3EAI1|BH060_ARATH	AT3G57800.2	basic helix-loop-helix (bHLH) DNA-binding superfamily protein
PtXaTreH.06G048700	0.137897	0.573905			Potri.006G058200	3,9-dihydroxypterocarpan 6A-monooxygenase	sp|Q42798|C93A1_SOYBN	AT5G06900.1	cytochrome P450%2C family 93%2C subfamily D%2C polypeptide 1
PtXaTreH.18G020400	-0.0739422	0.573796			Potri.018G026500	ATP synthase subunit b', chloroplastic	sp|P31853|ATPF2_SPIOL	AT4G32260.1	ATPase%2C F0 complex%2C subunit B/B'%2C bacterial/chloroplast
PtXaTreH.02G189100	0.0878705	0.573532			Potri.002G230300	Vascular-related unknown protein 1	sp|Q9LSZ3|VUP1_ARATH	AT3G21710.2	transmembrane protein
PtXaTreH.05G043600	0.177202	0.573229		C3H	Potri.005G061100	Zinc finger CCCH domain-containing protein 38	sp|Q9LIH5|C3H38_ARATH	AT3G18640.3	Zinc finger C-x8-C-x5-C-x3-H type family protein
PtXaTreH.01G244900	0.0937401	0.57322			Potri.001G297600	DNA damage-binding protein 2	sp|Q92466|DDB2_HUMAN	AT4G34280.1	transducin family protein / WD-40 repeat family protein
PtXaTreH.02G095700	0.0103746	0.572976			Potri.002G111700	Receptor protein-tyrosine kinase CEPR1	sp|Q9FGL5|CEPR1_ARATH	AT5G49660.1	Leucine-rich repeat transmembrane protein kinase family protein
PtXaTreH.19G074200	0.58918	0.572973			Potri.019G079500	Patellin-5	sp|Q9M0R2|PATL5_ARATH	AT1G72160.1	Sec14p-like phosphatidylinositol transfer family protein
PtXaTreH.03G025400	0.20878	0.572959			Potri.001G201800	Zinc finger BED domain-containing protein DAYSLEEPER	sp|Q9M2N5|DSLE_ARATH	AT3G42170.1	BED zinc finger and hAT dimerization domain-containing protein DAYSLEEPER
PtXaTreH.11G122200	0.425251	0.572935			Potri.011G150300	Protein DMR6-LIKE OXYGENASE 2	sp|Q9ZSA7|DLO2_ARATH	AT4G10500.1	2-oxoglutarate (2OG) and Fe(II)-dependent oxygenase superfamily protein
PtXaTreH.08G010300	0.371117	0.572916			Potri.008G014800	Nuclear pore complex protein NUP1	sp|Q9CAF4|NUP1_ARATH	AT3G10650.2	nuclear pore complex protein
PtXaTreH.02G059400	0.125273	0.57287			Potri.002G069400	Vacuolar iron transporter homolog 4	sp|Q9M2C0|VITH4_ARATH	AT3G43660.1	Vacuolar iron transporter (VIT) family protein
PtXaTreH.17G091300	0.352844	0.572765			Potri.017G109300	Proline dehydrogenase 2, mitochondrial	sp|Q6NKX1|PROD2_ARATH	AT5G38710.1	Methylenetetrahydrofolate reductase family protein
PtXaTreH.01G341900	0.48324	0.572676			Potri.001G424500			AT4G27020.1	inositol-1%2C4%2C5-trisphosphate 5-phosphatase
PtXaTreH.01G246500	0.137555	0.572669			Potri.001G299500	Basic secretory protease (Fragments)	sp|C0HJG8|BSP_BOSSE	AT2G15220.1	Plant basic secretory protein (BSP) family protein
PtXaTreH.04G075300	0.217262	0.572558			Potri.004G092200			AT1G71080.1	RNA polymerase II transcription elongation factor
PtXaTreH.02G105700	0.500079	0.572432		ERF126	Potri.002G124000	Ethylene-responsive transcription factor RAP2-1	sp|Q8LC30|RAP21_ARATH	AT1G46768.2	related to AP2 1
PtXaTreH.08G039000	0.357962	0.572426			Potri.008G051200	Zinc finger protein ZAT11	sp|Q9SLD4|ZAT11_ARATH	AT2G28710.1	C2H2-type zinc finger family protein
PtXaTreH.05G074500	0.190337	0.572425			Potri.005G097400	Cyclin-T1-5	sp|Q9FKE6|CCT15_ARATH	AT5G45190.1	Cyclin family protein
PtXaTreH.18G047100	0.434999	0.57235			Potri.018G064200	SH3 domain-containing protein PJ696.02	sp|Q9URW6|YIE2_SCHPO	AT3G43230.1	RING/FYVE/PHD-type zinc finger family protein
PtXaTreH.02G007600	0.47569	0.572272			Potri.002G009700	Protein NLP4	sp|Q9LE38|NLP4_ARATH	AT1G20640.3	Plant regulator RWP-RK family protein
PtXaTreH.05G043000	0.0926095	0.572082			Potri.005G060500	Putative oxidoreductase C1F5.03c	sp|Q10058|YAM3_SCHPO	AT5G67290.1	FAD-dependent oxidoreductase family protein
PtXaTreH.02G195800	0.208303	0.572064			Potri.002G238100			AT5G13970.1	midasin-like protein
PtXaTreH.11G005800	0.598326	0.572003			Potri.011G007600	Aspartic proteinase A1	sp|O65390|APA1_ARATH	AT1G11910.1	aspartic proteinase A1
PtXaTreH.16G074900	0.0312295	0.571664		TCP	Potri.016G094800	Transcription factor PCF1	sp|O23875|PCF1_ORYSJ	AT2G37000.1	TCP family transcription factor
PtXaTreH.17G105600	0.100426	0.571558			Potri.017G123700	Probable histone H2B.1	sp|Q1S9I9|H2B1_MEDTR	AT3G45980.1	Histone superfamily protein
PtXaTreH.08G123300	0.26671	0.571456		AtKT/KUP6	Potri.008G147400	Potassium transporter 6	sp|Q8W4I4|POT6_ARATH	AT1G70300.1	K+ uptake permease 6
PtXaTreH.06G157900	-0.114107	0.571437			Potri.006G192600	Probable protein phosphatase 2C 68	sp|Q84JD5|P2C68_ARATH	AT5G06750.3	Protein phosphatase 2C family protein
PtXaTreH.07G013400	-0.0830114	0.571367		DBB	Potri.005G117100	B-box zinc finger protein 19	sp|C0SVM5|BBX19_ARATH	AT4G38960.6	B-box type zinc finger family protein
PtXaTreH.14G000600	0.143104	0.571333			Potri.014G000900	Diphthine methyltransferase homolog	sp|Q55C80|DPH7_DICDI	AT5G63010.1	Transducin/WD40 repeat-like superfamily protein
PtXaTreH.14G097800	0.452827	0.571303			Potri.014G124900			AT3G62650.2	hypothetical protein
PtXaTreH.01G268300	0.348939	0.571226			Potri.001G327300	Probable metal-nicotianamine transporter YSL6	sp|Q6R3K6|YSL6_ARATH	AT3G27020.1	YELLOW STRIPE like 6
PtXaTreH.02G083400	0.513468	0.571056			Potri.005G164600	Probable protein phosphatase 2C 10	sp|Q9S9Z7|P2C10_ARATH	AT1G34750.3	Protein phosphatase 2C family protein
PtXaTreH.06G219300	0.172425	0.571042			Potri.006G265400	Phospholipid hydroperoxide glutathione peroxidase 1, chloroplastic	sp|P52032|GPX1_ARATH	AT2G25080.1	glutathione peroxidase 1
PtXaTreH.06G111900	0.332844	0.570898			Potri.006G128700	Probable E3 ubiquitin-protein ligase LOG2	sp|Q9S752|LOFG2_ARATH	AT3G09770.1	RING/U-box superfamily protein
PtXaTreH.13G112500	0.169255	0.570815			Potri.013G144000			AT4G03420.1	hypothetical protein (DUF789)
PtXaTreH.07G006300	0.476849	0.570611		GRF	Potri.007G007100	Growth-regulating factor 1	sp|O81001|GRF1_ARATH	AT2G22840.1	growth-regulating factor 1
PtXaTreH.05G099000	0.224798	0.570541		bZIP	Potri.005G126000	G-box-binding factor 1	sp|P42774|GBF1_ARATH	AT4G36730.1	G-box binding factor 1
PtXaTreH.02G067100	0.311472	0.570502			Potri.002G078800	Ubinuclein-1	sp|Q8RX78|UBN1_ARATH	AT1G21610.2	wound-responsive family protein
PtXaTreH.01G216200	0.450836	0.570412			Potri.001G261300	Putative disease resistance RPP13-like protein 1	sp|Q9LRR4|R13L1_ARATH	AT3G14470.2	NB-ARC domain-containing disease resistance protein
PtXaTreH.06G035800	0.303309	0.569996			Potri.006G043800	Triacylglycerol lipase SDP1	sp|Q9LZA6|SDP1_ARATH	AT5G04040.2	Patatin-like phospholipase family protein
PtXaTreH.02G066500	0.625618	0.569899		RLK-Pelle_RLCK-VI	Potri.002G077900	Receptor-like cytosolic serine/threonine-protein kinase RBK1	sp|Q8H1D6|RBK1_ARATH	AT1G77280.2	kinase with adenine nucleotide alpha hydrolases-like domain-containing protein
PtXaTreH.15G035100	-0.154501	0.569872		RLK-Pelle_LRK10L-2	Potri.015G045200	LEAF RUST 10 DISEASE-RESISTANCE LOCUS RECEPTOR-LIKE PROTEIN KINASE-like 2.1	sp|Q9FF31|LRL21_ARATH	AT5G38260.1	Protein kinase superfamily protein
PtXaTreH.14G057000	0.617792	0.569808			Potri.014G077000			AT1G01840.1	AP2-like ethylene-responsive transcription factor SNZ
PtXaTreH.01G103700	0.264194	0.569442		CHR906	Potri.001G123400	Protein CHROMATIN REMODELING 4	sp|F4KBP5|CHR4_ARATH	AT5G44800.1	chromatin remodeling 4
PtXaTreH.09G057500	0.219939	0.569374			Potri.009G066500	F-box/kelch-repeat protein At5g26960	sp|Q6NPN5|FK113_ARATH	AT5G26960.1	Galactose oxidase/kelch repeat superfamily protein
PtXaTreH.12G056200	0.390154	0.569324			Potri.012G077700			AT3G48050.2	protein SUO
PtXaTreH.02G002100	-0.105674	0.569267			Potri.002G002700	Calvin cycle protein CP12-3, chloroplastic	sp|Q9C9K2|CP123_ARATH	AT1G76560.1	CP12 domain-containing protein 3
PtXaTreH.07G067200	0.179779	0.569126			Potri.007G079400	Putative pentatricopeptide repeat-containing protein At1g02420	sp|Q9FZ19|PPR5_ARATH	AT1G02420.1	Pentatricopeptide repeat (PPR) superfamily protein
PtXaTreH.16G032400	0.211055	0.568857			Potri.016G041000	Triacylglycerol lipase SDP1	sp|Q9LZA6|SDP1_ARATH	AT5G04040.2	Patatin-like phospholipase family protein
PtXaTreH.12G104300	0.467845	0.568841			Potri.012G138300	Methyl-CpG-binding domain-containing protein 13	sp|Q9LTJ8|MBD13_ARATH	AT5G52230.3	methyl-CPG-binding domain protein 13
PtXaTreH.13G025300	0.580324	0.568811			Potri.013G028200	Autophagy-related protein 18h	sp|Q8H1Q5|AT18H_ARATH	AT1G54710.2	autophagy 18h-like protein
PtXaTreH.04G112200	0.158629	0.568737
PtXaTreH.02G138400	-0.225419	0.568632			Potri.002G162300	Putative UDP-rhamnose:rhamnosyltransferase 1	sp|Q66PF2|URT1_FRAAN	AT2G22590.1	UDP-Glycosyltransferase superfamily protein
PtXaTreH.15G005100	-0.251562	0.568536			Potri.015G006100	Cytochrome P450 89A2	sp|Q42602|C89A2_ARATH	AT1G64940.1	cytochrome P450%2C family 87%2C subfamily A%2C polypeptide 6
PtXaTreH.11G063100	-0.195748	0.568508			Potri.011G081400	Transcription termination factor MTEF1, chloroplastic	sp|Q84X53|MTEF1_ARATH	AT2G34620.1	Mitochondrial transcription termination factor family protein
PtXaTreH.17G129200	0.152897	0.568456			Potri.017G151600	Probable metal-nicotianamine transporter YSL7	sp|Q9SHY2|YSL7_ARATH	AT1G65730.1	YELLOW STRIPE like 7
PtXaTreH.09G059200	0.177997	0.568452		bHLH	Potri.009G064700	Transcription factor bHLH130	sp|Q66GR3|BH130_ARATH	AT2G42280.1	basic helix-loop-helix (bHLH) DNA-binding superfamily protein
PtXaTreH.14G121300	0.0181071	0.568384		bHLH	Potri.014G150600	Transcription factor bHLH128	sp|Q8H102|BH128_ARATH	AT1G05805.1	basic helix-loop-helix (bHLH) DNA-binding superfamily protein
PtXaTreH.16G009900	0.392291	0.568383			Potri.016G012900	E3 ubiquitin-protein ligase UPL5	sp|Q9SU29|UPL5_ARATH	AT4G12570.1	ubiquitin protein ligase 5
PtXaTreH.04G088300	-0.241813	0.568205			Potri.T016900	Zinc finger protein CONSTANS-LIKE 2	sp|Q96502|COL2_ARATH	AT3G02380.1	CONSTANS-like 2
PtXaTreH.11G139200	-0.210373	0.568121			Potri.011G168700	Photosystem I reaction center subunit V, chloroplastic	sp|Q9S7N7|PSAG_ARATH	AT1G55670.1	photosystem I subunit G
PtXaTreH.10G035400	-0.208376	0.567902		PTH2.2	Potri.010G046300	Inorganic phosphate transporter 2-1, chloroplastic	sp|Q38954|PHT21_ARATH	AT3G26570.2	phosphate transporter 2%3B1
PtXaTreH.05G025800	0.269695	0.567877			Potri.005G038200
PtXaTreH.12G070300	0.00976234	0.567772			Potri.012G094900	4-coumarate--CoA ligase-like 9	sp|Q84P23|4CLL9_ARATH	AT5G63380.1	AMP-dependent synthetase and ligase family protein
PtXaTreH.15G108900	-0.160425	0.567746			Potri.015G138900	(S)-N-methylcoclaurine 3'-hydroxylase isozyme 1 (Fragment)	sp|Q9SP06|C80B3_PAPSO	AT1G33720.1	cytochrome P450%2C family 76%2C subfamily C%2C polypeptide 6
PtXaTreH.01G027100	0.132771	0.567735			Potri.001G031800	Protein LNK3	sp|Q9LHH5|LNK3_ARATH	AT5G06980.3	hypothetical protein
PtXaTreH.03G154100	0.386072	0.567573		RLK-Pelle_LRR-XII-1	Potri.003G184100	Putative leucine-rich repeat receptor-like serine/threonine-protein kinase At2g24130	sp|Q9ZUI0|Y2241_ARATH	AT2G24130.2	Leucine-rich receptor-like protein kinase family protein
PtXaTreH.04G035000	-0.124341	0.567524			Potri.004G045700	30S ribosomal protein S5, chloroplastic	sp|Q9ST69|RR5_SPIOL	AT2G33800.1	Ribosomal protein S5 family protein
PtXaTreH.07G039400	0.174541	0.567505			Potri.007G043700	Red chlorophyll catabolite reductase 1, chloroplastic	sp|Q338P6|RCCR1_ORYSJ	AT4G37000.1	accelerated cell death 2 (ACD2)
PtXaTreH.01G229200	0.227882	0.56738			Potri.001G277800	PHD finger-like domain-containing protein 5B	sp|Q0WMV8|PHF5B_ARATH	AT2G30000.1	PHF5-like protein
PtXaTreH.09G081100	0.57643	0.567179			Potri.009G098700	Uncharacterized protein At4g06744	sp|Q8W3M4|Y4744_ARATH	AT4G06744.1	Leucine-rich repeat (LRR) family protein
PtXaTreH.01G077500	-0.167152	0.567115			Potri.003G138400	Putative anthocyanidin reductase	sp|Q5XLY0|ANR_GINBI	AT5G42800.1	dihydroflavonol 4-reductase
PtXaTreH.16G100600	0.455845	0.566786			Potri.016G126900	Receptor-like protein 6	sp|Q9C637|RLP6_ARATH	AT1G47890.1	receptor like protein 7
PtXaTreH.14G027600	0.180998	0.566716			Potri.014G037400	Cytochrome P450 82A3	sp|O49858|C82A3_SOYBN	AT4G31940.1	cytochrome P450%2C family 82%2C subfamily C%2C polypeptide 4
PtXaTreH.09G064500	0.346935	0.566584			Potri.009G078800	Myosin-binding protein 3	sp|Q0WNW4|MYOB3_ARATH	AT1G70750.1	myosin-binding protein (Protein of unknown function%2C DUF593)
PtXaTreH.18G009600	0.180205	0.566578			Potri.018G013500	Disease resistance protein RPM1	sp|Q39214|RPM1_ARATH	AT3G07040.1	NB-ARC domain-containing disease resistance protein
PtXaTreH.01G135700	0.227373	0.56653			Potri.001G160100	Allantoate deiminase 2	sp|I1L153|AAH2_SOYBN	AT4G20070.1	allantoate amidohydrolase
PtXaTreH.03G055900	0.713348	0.566497		RLK-Pelle_LRR-Xb-1	Potri.003G074000	Tyrosine-sulfated glycopeptide receptor 1	sp|Q9C7S5|PSYR1_ARATH	AT1G72300.1	Leucine-rich receptor-like protein kinase family protein
PtXaTreH.11G063000	0.163641	0.566393			Potri.011G081200			AT1G17210.1	IAP-like protein 1
PtXaTreH.19G069800	-0.0683348	0.566338			Potri.019G074400			AT4G32480.1	sugar phosphate exchanger%2C putative (DUF506)
PtXaTreH.08G028900	0.513401	0.566313		ARF	Potri.008G039000	Auxin response factor 18	sp|Q653H7|ARFR_ORYSJ	AT4G30080.1	auxin response factor 16
PtXaTreH.03G036300	0.563491	0.566301		HB15	Potri.003G050100	Homeobox-leucine zipper protein ATHB-15	sp|Q9ZU11|ATB15_ARATH	AT1G52150.1	Homeobox-leucine zipper family protein / lipid-binding START domain-containing protein
PtXaTreH.08G096700	-0.0575632	0.56628			Potri.008G117900	GDT1-like protein 4	sp|Q9C6M1|GDT14_ARATH	AT1G25520.1	Uncharacterized protein family (UPF0016)
PtXaTreH.05G179200	0.454075	0.56623		ABTL5	Potri.005G230900	Omega-hydroxypalmitate O-feruloyl transferase	sp|Q94CD1|HHT1_ARATH	AT1G27620.1	HXXXD-type acyl-transferase family protein
PtXaTreH.10G155000	0.109401	0.566217			Potri.010G187000	Probable protein phosphatase 2C 30	sp|Q9XEE8|P2C30_ARATH	AT2G40180.1	phosphatase 2C5
PtXaTreH.07G064400	0.11083	0.566183			Potri.005G089000			AT3G19970.5	alpha/beta-Hydrolases superfamily protein
PtXaTreH.13G001400	0.280144	0.566159		bHLH	Potri.013G001300	Transcription factor PIF3	sp|O80536|PIF3_ARATH	AT1G09530.6	phytochrome interacting factor 3
PtXaTreH.03G126100	0.493932	0.566152		ERF13	Potri.003G150700	Ethylene-responsive transcription factor 2	sp|Q9LW50|ERF2_NICSY	AT4G17500.1	ethylene responsive element binding factor 1
PtXaTreH.10G068400	-0.0120938	0.566111			Potri.010G084300	Type IV inositol polyphosphate 5-phosphatase 7	sp|Q0WQ41|IP5P7_ARATH	AT2G32010.4	CVP2 like 1
PtXaTreH.02G135400	0.283219	0.566055			Potri.002G159200			AT4G00500.2	alpha/beta-Hydrolases superfamily protein
PtXaTreH.07G049400	0.146923	0.565994			Potri.007G056200	26S proteasome non-ATPase regulatory subunit 4 homolog	sp|O82143|PSMDA_ORYSJ	AT4G38630.1	regulatory particle non-ATPase 10
PtXaTreH.09G081300	0.563855	0.565963			Potri.009G098700	Uncharacterized protein At4g06744	sp|Q8W3M4|Y4744_ARATH	AT4G06744.1	Leucine-rich repeat (LRR) family protein
PtXaTreH.09G023900	0.213	0.565948		MYB_related	Potri.009G032000	Telomere repeat-binding protein 5	sp|Q6R0E3|TRP5_ARATH	AT1G07540.1	TRF-like 2
PtXaTreH.02G084400	-0.0803536	0.565938			Potri.002G098300	7-deoxyloganetin glucosyltransferase	sp|F8WKW1|UGT2_GARJA	AT1G22360.1	UDP-glucosyl transferase 85A2
PtXaTreH.16G060000	0.0266675	0.565878			Potri.016G074700			AT5G06240.1	embryo defective 2735
PtXaTreH.05G170600	0.233453	0.565875		LBD	Potri.005G221900	LOB domain-containing protein 16	sp|Q9SLB7|LBD16_ARATH	AT2G42430.1	lateral organ boundaries-domain 16
PtXaTreH.03G064100	0.134388	0.565621			Potri.003G082900
PtXaTreH.11G095600	0.242269	0.56515			Potri.011G119700	Proton pump-interactor 1	sp|O23144|PPI1_ARATH	AT4G27500.1	proton pump interactor 1
PtXaTreH.09G045200	0.0755212	0.565103			Potri.009G056700	Protein PNS1	sp|Q4PIP8|PNS1_USTMA	AT5G13760.1	Plasma-membrane choline transporter family protein
PtXaTreH.14G009300	0.296158	0.565065			Potri.014G017000			AT1G27750.1	nucleic acid binding protein
PtXaTreH.10G013800	0.202672	0.564936		RLK-Pelle_DLSV	Potri.010G018000	G-type lectin S-receptor-like serine/threonine-protein kinase SD1-1	sp|O81833|SD11_ARATH	AT4G27300.1	S-locus lectin protein kinase family protein
PtXaTreH.04G184900	0.121549	0.564898			Potri.004G237000	Pentatricopeptide repeat-containing protein At5g66520	sp|Q9FJY7|PP449_ARATH	AT5G66520.1	Tetratricopeptide repeat (TPR)-like superfamily protein
PtXaTreH.04G075500	0.27905	0.564764			Potri.004G092500	Probable carboxylesterase 18	sp|Q9LT10|CXE18_ARATH	AT5G23530.1	carboxyesterase 18
PtXaTreH.04G082100	0.182824	0.564183			Potri.004G101000	30S ribosomal protein 3, chloroplastic	sp|P82412|RRP3_SPIOL	AT1G68590.1	Ribosomal protein PSRP-3/Ycf65
PtXaTreH.13G016400	0.172304	0.563879			Potri.013G018700			AT5G27650.1	Tudor/PWWP/MBT superfamily protein
PtXaTreH.10G062100	0.29771	0.56382			Potri.010G076100	Ureidoglycolate hydrolase	sp|Q8VXY9|UAH_ARATH	AT5G43600.1	ureidoglycolate amidohydrolase
PtXaTreH.18G069200	0.151296	0.563736			Potri.018G092400	Pentatricopeptide repeat-containing protein At1g59720, chloroplastic/mitochondrial	sp|Q0WQW5|PPR85_ARATH	AT1G59720.1	Tetratricopeptide repeat (TPR)-like superfamily protein
PtXaTreH.14G027400	0.180307	0.563675			Potri.014G037400	Cytochrome P450 82A3	sp|O49858|C82A3_SOYBN	AT4G31940.1	cytochrome P450%2C family 82%2C subfamily C%2C polypeptide 4
PtXaTreH.18G033100	0.224904	0.563614			Potri.018G042800	Histone H2AX	sp|P35063|H2AX_PICAB	AT1G54690.1	gamma histone variant H2AX
PtXaTreH.08G068600	0.49665	0.563468		G2-like	Potri.008G087600	Myb family transcription factor PHL8	sp|F4I274|PHL8_ARATH	AT1G69580.1	Homeodomain-like superfamily protein
PtXaTreH.07G077300	0.197521	0.563191		CAMTA	Potri.007G093400	Calmodulin-binding transcription activator 3	sp|Q8GSA7|CMTA3_ARATH	AT2G22300.2	signal responsive 1
PtXaTreH.09G117900	-0.300278	0.563145			Potri.009G140500	Signal recognition particle 43 kDa protein, chloroplastic	sp|O22265|SR43C_ARATH	AT2G47450.1	chloroplast signal recognition particle component (CAO)
PtXaTreH.01G309400	0.0923487	0.563039			Potri.001G377400	UBP1-associated protein 2C	sp|Q9LKA4|UBA2C_ARATH	AT3G15010.2	RNA-binding (RRM/RBD/RNP motifs) family protein
PtXaTreH.01G216100	0.501844	0.562834			Potri.001G261300			AT3G14470.2	NB-ARC domain-containing disease resistance protein
PtXaTreH.11G085400	0.263481	0.562626			Potri.011G106700	SH3 domain-containing protein PJ696.02	sp|Q9URW6|YIE2_SCHPO	AT1G29800.2	RING/FYVE/PHD-type zinc finger family protein
PtXaTreH.01G078500	0.212674	0.562411			Potri.001G094500	Protein SPA1-RELATED 2	sp|Q9T014|SPA2_ARATH	AT4G11110.1	SPA1-related 2
PtXaTreH.06G035300	-0.00569809	0.562392			Potri.006G043400	BTB/POZ domain and ankyrin repeat-containing protein COCH	sp|G8GTN7|COCH_PEA	AT2G41370.1	Ankyrin repeat family protein / BTB/POZ domain-containing protein
PtXaTreH.05G051800	-0.098134	0.562297		HD-ZIP	Potri.005G071900	Homeobox-leucine zipper protein ATHB-6	sp|P46668|ATHB6_ARATH	AT2G22430.1	homeobox protein 6
PtXaTreH.14G053700	0.359643	0.562278			Potri.002G151000	UTP:RNA uridylyltransferase 1	sp|O64642|URT1_ARATH	AT2G45620.1	Nucleotidyltransferase family protein
PtXaTreH.05G194900	-0.0132876	0.562242			Potri.005G248500	4-coumarate--CoA ligase-like 5	sp|Q84P21|4CLL5_ARATH	AT1G20510.1	OPC-8:0 CoA ligase1
PtXaTreH.06G036900	0.0645285	0.562211			Potri.006G045200	Peptide chain release factor PrfB3, chloroplastic	sp|F4J264|PRFB3_ARATH	AT3G57190.1	peptide chain release factor
PtXaTreH.02G019100	0.176263	0.562098			Potri.002G021900
PtXaTreH.19G073200	0.352756	0.561963		RLK-Pelle_LRR-XI-1	Potri.019G078400	Receptor protein-tyrosine kinase CEPR2	sp|Q9C7T7|CEPR2_ARATH	AT1G72180.1	Leucine-rich receptor-like protein kinase family protein
PtXaTreH.10G179200	0.132444	0.561949			Potri.010G214500
PtXaTreH.03G064000	0.356468	0.561818		GATA	Potri.003G082800	GATA transcription factor 26	sp|Q8W4H1|GAT26_ARATH	AT4G17570.3	GATA transcription factor 26
PtXaTreH.02G163400	0.0712365	0.561753			Potri.002G193900	Pentatricopeptide repeat-containing protein At2g31400, chloroplastic	sp|Q9SIC9|PP178_ARATH	AT2G31400.1	s uncoupled 1
PtXaTreH.09G006600	0.435509	0.561745			Potri.003G148400	E3 ubiquitin-protein ligase WAV3	sp|Q9LTA6|WAV3_ARATH	AT2G38970.1	Zinc finger (C3HC4-type RING finger) family protein
PtXaTreH.01G268900	0.246605	0.561737			Potri.001G328600	MADS-box protein 04g005320	sp|K4BND8|MADS4_SOLLC	AT5G60910.2	AGAMOUS-like 8
PtXaTreH.01G149000	-0.00596335	0.561716		GA3ox1.2	Potri.001G176600	Gibberellin 3-beta-dioxygenase 1	sp|O24648|G3OX_PEA	AT1G15550.1	gibberellin 3-oxidase 1
PtXaTreH.01G173600	-0.0952048	0.561515			Potri.001G210000	Chlorophyll a-b binding protein CP24 10A, chloroplastic	sp|P27524|CB4A_SOLLC	AT1G15820.1	light harvesting complex photosystem II subunit 6
PtXaTreH.16G058400	-0.109087	0.561472			Potri.016G072500			AT5G06280.3	hypothetical protein
PtXaTreH.03G093700	0.20963	0.561427			Potri.003G115200			AT3G60780.1	hypothetical protein (DUF1442)
PtXaTreH.08G105700	0.284383	0.561381			Potri.008G127900			AT1G71080.1	RNA polymerase II transcription elongation factor
PtXaTreH.06G092700	0.0677668	0.56121			Potri.006G106500	TOM1-like protein 6	sp|O80910|TOL6_ARATH	AT2G38410.1	ENTH/VHS/GAT family protein
PtXaTreH.17G041200	0.618918	0.561055			Potri.017G054000	Cyclin-dependent kinase inhibitor 3	sp|Q9FKB5|KRP3_ARATH	AT5G48820.1	inhibitor/interactor with cyclin-dependent kinase
PtXaTreH.11G125400	0.144784	0.560764			Potri.011G154300	Alpha-glucosidase	sp|O04893|AGLU_SPIOL	AT5G11720.1	Glycosyl hydrolases family 31 protein
PtXaTreH.04G178100	0.300779	0.560738			Potri.004G227700			AT4G18530.3	lysine ketoglutarate reductase trans-splicing-like protein%2C putative (DUF707)
PtXaTreH.14G068400	0.284363	0.56035			Potri.014G090000
PtXaTreH.03G151000	-0.0408982	0.560236			Potri.003G181300	Sister chromatid cohesion protein PDS5 homolog B	sp|Q4VA53|PDS5B_MOUSE	AT1G80810.5	Tudor/PWWP/MBT superfamily protein
PtXaTreH.11G015000	0.258204	0.560225			Potri.T157800			AT1G62420.1	DUF506 family protein (DUF506)
PtXaTreH.11G115600	0.362855	0.560074
PtXaTreH.07G039800	0.312557	0.560029			Potri.007G043800	Heat shock factor protein HSF24	sp|P22335|HSF24_SOLPE	AT4G36990.1	heat shock factor 4
PtXaTreH.09G021200	0.178287	0.559851			Potri.009G028600			AT2G28780.1	P-hydroxybenzoic acid efflux pump subunit
PtXaTreH.12G035300	0.247911	0.559724			Potri.012G048400	Probable serine/threonine-protein kinase SIS8	sp|Q9C9U5|SIS8_ARATH	AT1G73660.1	protein tyrosine kinase family protein
PtXaTreH.05G040600	0.378949	0.559492			Potri.005G057800	Protein MKS1	sp|Q8LGD5|MKS1_ARATH	AT3G18690.1	MAP kinase substrate 1
PtXaTreH.07G011500	0.121788	0.55926			Potri.007G012800	Auxin-responsive protein SAUR50	sp|O65695|SAU50_ARATH	AT4G34760.1	SAUR-like auxin-responsive protein family
PtXaTreH.05G119200	0.232862	0.559216			Potri.005G159300	Transport inhibitor response 1-like protein	sp|Q9LTX2|TIR1L_ARATH	AT5G49980.1	auxin F-box protein 5
PtXaTreH.10G154400	-0.092934	0.558846		ABTL9	Potri.010G186300	Taxadien-5-alpha-ol O-acetyltransferase	sp|Q8S9G6|T5AT_TAXWC	AT2G40230.1	HXXXD-type acyl-transferase family protein
PtXaTreH.12G058900	0.554513	0.558763			Potri.012G081000			AT1G70420.1	DNA ligase-like protein%2C putative (DUF1645)
PtXaTreH.16G022800	-0.0470761	0.55864			Potri.016G031400	WAT1-related protein At5g07050	sp|Q9FL41|WTR38_ARATH	AT5G07050.1	nodulin MtN21 /EamA-like transporter family protein
PtXaTreH.14G115300	0.271641	0.558629			Potri.014G144100			AT5G13950.4	nuclear factor kappa-B-binding protein
PtXaTreH.15G068100	0.274191	0.55857		CMGC_CLK	Potri.015G085700	Serine/threonine-protein kinase AFC2	sp|P51567|AFC2_ARATH	AT4G24740.1	LAMMER-type protein kinase AFC2
PtXaTreH.11G120900	0.493739	0.558533			Potri.011G148600	WAT1-related protein At5g64700	sp|Q9FGG3|WTR45_ARATH	AT5G64700.1	nodulin MtN21 /EamA-like transporter family protein
PtXaTreH.03G049300	-0.0379882	0.558516			Potri.001G296100	Probable polyamine transporter At3g19553	sp|Q9LH39|PHSD_ARATH	AT3G19553.1	Amino acid permease family protein
PtXaTreH.10G066800	0.201827	0.558496			Potri.010G082600	Protein IQ-DOMAIN 31	sp|Q8L4D8|IQD31_ARATH	AT4G14750.1	IQ-domain 19
PtXaTreH.15G025100	-0.0792251	0.558402			Potri.015G033200			AT1G73470.1	hypothetical protein
PtXaTreH.16G071000	0.127499	0.55839			Potri.016G089000	Probable E3 ubiquitin-protein ligase LOG2	sp|Q9S752|LOFG2_ARATH	AT3G09770.1	RING/U-box superfamily protein
PtXaTreH.16G029400	0.201152	0.558349			Potri.T164000	UPF0481 protein At3g47200	sp|Q9SD53|Y3720_ARATH	AT3G50150.1	transmembrane protein%2C putative (DUF247)
PtXaTreH.16G045900	0.358507	0.558316			Potri.016G057000	Xylan glycosyltransferase MUCI21	sp|Q9SS43|MUC21_ARATH	AT2G41640.1	Glycosyltransferase family 61 protein
PtXaTreH.18G094600	0.635949	0.558211			Potri.018G124900	Probable glycosyltransferase At5g20260	sp|Q3E9A4|GLYT5_ARATH	AT5G20260.2	Exostosin family protein
PtXaTreH.08G163200	0.350079	0.558136			Potri.008G193900			AT1G27100.1	Actin cross-linking protein
PtXaTreH.15G028300	0.00435147	0.558125			Potri.015G036500			AT3G17930.1	transmembrane protein
PtXaTreH.01G333500	0.205335	0.558093			Potri.001G412900	Aldehyde dehydrogenase family 3 member I1, chloroplastic	sp|Q8W033|AL3I1_ARATH	AT4G34240.4	aldehyde dehydrogenase 3I1
PtXaTreH.04G164200	0.0502659	0.558021			Potri.004G209400	Transcription termination factor MTERF6, chloroplastic/mitochondrial	sp|Q9SZL6|MTEF6_ARATH	AT4G38160.4	Mitochondrial transcription termination factor family protein
PtXaTreH.18G067700	0.388061	0.558019			Potri.018G090800	Adagio protein 1	sp|Q94BT6|ADO1_ARATH	AT5G57360.1	Galactose oxidase/kelch repeat superfamily protein
PtXaTreH.07G085400	0.0482742	0.558009			Potri.007G103200	Putative methyltransferase DDB_G0268948	sp|Q55EX9|Y8948_DICDI	AT5G10830.1	S-adenosyl-L-methionine-dependent methyltransferases superfamily protein
PtXaTreH.03G082400	0.0171729	0.557836			Potri.003G103600	Probable polyamine transporter At1g31830	sp|Q9C6S5|PHSB_ARATH	AT1G31830.1	Amino acid permease family protein
PtXaTreH.02G099500	0.448602	0.557813			Potri.002G116400	Protein PHLOEM PROTEIN 2-LIKE A10	sp|Q9SY57|P2A10_ARATH	AT1G10150.1	Carbohydrate-binding protein
PtXaTreH.01G018700	-0.200257	0.557778			Potri.001G021300
PtXaTreH.13G002100	0.331708	0.557693			Potri.013G002400	Probable L-cysteine desulfhydrase, chloroplastic	sp|Q3E6S9|CNIF3_ARATH	AT5G26600.2	Pyridoxal phosphate (PLP)-dependent transferases superfamily protein
PtXaTreH.18G093500	0.0830977	0.557419			Potri.018G123600
PtXaTreH.19G060400	-0.239579	0.557389			Potri.019G063100	Chlorophyll a-b binding protein CP26, chloroplastic	sp|Q9XF89|CB5_ARATH	AT4G10340.1	light harvesting complex of photosystem II 5
PtXaTreH.01G313000	0.19463	0.557322			Potri.001G381700	Protein SRG1	sp|Q39224|SRG1_ARATH	AT1G17020.1	senescence-related gene 1
PtXaTreH.03G175100	0.345031	0.55732			Potri.003G207600			AT4G12070.1	hypothetical protein
PtXaTreH.17G043500	0.0624282	0.557309			Potri.017G056700	Probable helicase MAGATAMA 3	sp|B6SFA4|MAA3_ARATH	AT4G15570.3	P-loop containing nucleoside triphosphate hydrolases superfamily protein
PtXaTreH.18G002300	0.16854	0.557244			Potri.018G003100	L-arabinokinase	sp|O23461|ARAK_ARATH	AT4G16130.1	arabinose kinase
PtXaTreH.14G004700	0.291087	0.557082			Potri.014G001900	Putative disease resistance protein RGA4	sp|Q7XA39|RGA4_SOLBU	AT3G14470.2	NB-ARC domain-containing disease resistance protein
PtXaTreH.18G034800	0.338128	0.557069			Potri.018G046100	Lachrymatory-factor synthase	sp|P59082|LFS_ALLCE	AT2G25770.2	Polyketide cyclase/dehydrase and lipid transport superfamily protein
PtXaTreH.06G187200	0.179445	0.556913			Potri.006G226700	Cytochrome P450 711A1	sp|B9DFU2|MAX1_ARATH	AT2G26170.1	cytochrome P450%2C family 711%2C subfamily A%2C polypeptide 1
PtXaTreH.16G100400	0.475933	0.556839		RLK	Potri.T092200	Receptor-like protein 6	sp|Q9C637|RLP6_ARATH	AT1G47890.1	receptor like protein 7
PtXaTreH.14G051400	0.371839	0.556746		LBD	Potri.014G070300	LOB domain-containing protein 31	sp|O81322|LBD31_ARATH	AT4G00210.1	LOB domain-containing protein 31
PtXaTreH.09G137600	0.6873	0.556734		bZIP	Potri.009G164300	Transcription factor TGA9	sp|Q93XM6|TGA9_ARATH	AT1G08320.4	bZIP transcription factor family protein
PtXaTreH.05G019800	-0.20503	0.556626			Potri.005G028200	Acetyl-CoA-benzylalcohol acetyltransferase	sp|O64988|BEATH_CLABR	AT3G26040.1	HXXXD-type acyl-transferase family protein
PtXaTreH.02G152900	0.153543	0.556496		COMT5	Potri.002G180600	Caffeic acid 3-O-methyltransferase 1	sp|Q00763|COMT1_POPTM	AT5G54160.1	O-methyltransferase 1
PtXaTreH.10G014100	0.156201	0.556329		RLK-Pelle_DLSV	Potri.010G018000	G-type lectin S-receptor-like serine/threonine-protein kinase SD1-1	sp|O81833|SD11_ARATH	AT4G27300.1	S-locus lectin protein kinase family protein
PtXaTreH.07G075100	0.128597	0.556041		ERF112	Potri.007G090600	Ethylene-responsive transcription factor RAP2-4	sp|Q8H1E4|RAP24_ARATH	AT1G78080.1	related to AP2 4
PtXaTreH.09G120400	0.340845	0.555691			Potri.009G143300	LysM domain-containing GPI-anchored protein 2	sp|O23006|LYM2_ARATH	AT2G17120.1	lysm domain GPI-anchored protein 2 precursor
PtXaTreH.07G028800	0.124609	0.555651			Potri.007G031800	Probable vacuolar amino acid transporter YPQ3	sp|P38279|YPQ3_YEAST	AT4G36850.1	PQ-loop repeat family protein / transmembrane family protein
PtXaTreH.05G133600	0.119825	0.555456			Potri.005G178900	IAA-amino acid hydrolase ILR1-like 6	sp|Q8VYX0|ILL6_ARATH	AT1G44350.1	IAA-amino acid hydrolase ILR1-like 6
PtXaTreH.02G151100	0.0672362	0.555454			Potri.002G178100			AT2G46735.1	death domain associated protein
PtXaTreH.16G052100	0.201515	0.555218		CAD	Potri.006G199100	Probable mannitol dehydrogenase	sp|Q9ZRF1|MTDH_FRAAN	AT4G37980.1	cinnamyl alcohol dehydrogenase 7
PtXaTreH.10G129500	0.207888	0.555134			Potri.010G157300			AT1G69210.1	Uncharacterized protein family UPF0090
PtXaTreH.01G023800	0.0615279	0.554896			Potri.001G027900	Phosphatidylinositol 4-phosphate 5-kinase 6	sp|Q9SFB8|PI5K6_ARATH	AT3G07960.1	Phosphatidylinositol-4-phosphate 5-kinase family protein
PtXaTreH.05G053500	-0.111688	0.554848			Potri.005G073800	Linamarin synthase 2	sp|G3FIN9|UGTK5_MANES	AT1G22360.1	UDP-glucosyl transferase 85A2
PtXaTreH.06G080400	0.497345	0.55463			Potri.006G091800	Dynein light chain LC6, flagellar outer arm	sp|O02414|DYL1_HELCR	AT1G52245.1	dynein light chain LC6%2C flagellar outer arm-like protein
PtXaTreH.14G018000	0.139841	0.554415			Potri.014G026700	Subtilisin-like protease SBT3	sp|O82777|SBT3_SOLLC	AT5G67090.1	Subtilisin-like serine endopeptidase family protein
PtXaTreH.04G074500	0.405876	0.55439			Potri.004G091000	5-oxoprolinase	sp|Q9FIZ7|OPLA_ARATH	AT5G37830.1	oxoprolinase 1
PtXaTreH.01G141600	-0.0885158	0.554353			Potri.001G167600			AT1G54120.1	hypothetical protein
PtXaTreH.15G036900	0.000945202	0.554225			Potri.015G046700	Synaptotagmin-4	sp|A0JJX5|SYT4_ARATH	AT3G18370.1	C2 domain-containing protein
PtXaTreH.01G300000	0.256724	0.554108			Potri.001G365800			AT5G55600.3	Agenet and bromo-adjacent homology (BAH) domain-containing protein
PtXaTreH.14G016400	0.489751	0.554091
PtXaTreH.02G147200	0.464882	0.554049			Potri.002G172900	Uncharacterized protein At4g00950	sp|Q9M160|Y4095_ARATH	AT4G00950.1	hypothetical protein (DUF688)
PtXaTreH.01G243800	0.361749	0.553979		Leucine Rich Repeat Kinase XI & XII	Potri.001G296500	Leucine-rich repeat protein 2	sp|Q6NQP4|LRR2_ARATH	AT3G43740.1	Leucine-rich repeat (LRR) family protein
PtXaTreH.01G282900	0.126337	0.553914			Potri.006G165400	Putative glucose-6-phosphate 1-epimerase	sp|Q40784|AAPC_CENCI	AT5G57330.1	Galactose mutarotase-like superfamily protein
PtXaTreH.05G203600	0.0284926	0.553856			Potri.005G258400	Calvin cycle protein CP12-3, chloroplastic	sp|Q9C9K2|CP123_ARATH	AT1G76560.1	CP12 domain-containing protein 3
PtXaTreH.02G197600	0.19213	0.553853			Potri.002G239900	FRIGIDA-like protein 3	sp|Q67ZB3|FRL3_ARATH	AT5G48385.1	FRIGIDA-like protein
PtXaTreH.05G072400	0.0615171	0.553775		NF-YC	Potri.005G094900	Nuclear transcription factor Y subunit C-2	sp|Q8LCG7|NFYC2_ARATH	AT1G56170.2	nuclear factor Y%2C subunit C2
PtXaTreH.13G104700	0.192751	0.553659			Potri.013G129900			AT4G32480.1	sugar phosphate exchanger%2C putative (DUF506)
PtXaTreH.14G137800	0.235503	0.553632			Potri.014G170100	U-box domain-containing protein 3	sp|Q8GWV5|PUB3_ARATH	AT4G12710.1	ARM repeat superfamily protein
PtXaTreH.01G151800	0.203116	0.55352			Potri.001G179700	FCS-Like Zinc finger 10	sp|Q9LYE4|FLZ10_ARATH	AT5G11460.1	hypothetical protein (DUF581)
PtXaTreH.16G023400	0.22939	0.553267			Potri.016G032000	Protein NRT1/ PTR FAMILY 3.1	sp|Q9SX20|PTR18_ARATH	AT1G68570.1	Major facilitator superfamily protein
PtXaTreH.08G144300	0.584736	0.553245			Potri.008G171400			AT2G33360.1	cadherin EGF LAG seven-pass G-type receptor%2C putative (DUF3527)
PtXaTreH.13G087300	0.534039	0.553045			Potri.013G107000	Protein NRT1/ PTR FAMILY 5.10	sp|Q0WP01|PTR9_ARATH	AT1G22540.1	Major facilitator superfamily protein
PtXaTreH.05G188600	0.359225	0.553038			Potri.005G241400			AT4G24200.2	Transcription elongation factor (TFIIS) family protein
PtXaTreH.05G037600	0.647136	0.552939		bHLH	Potri.005G053500	Transcription factor UNE12	sp|O22768|UNE12_ARATH	AT4G02590.2	basic helix-loop-helix (bHLH) DNA-binding superfamily protein
PtXaTreH.07G005000	0.168038	0.552863			Potri.007G005800	Heptahelical transmembrane protein 4	sp|Q9SZG0|HHP4_ARATH	AT4G37680.4	heptahelical protein 4
PtXaTreH.05G126500	0.116258	0.552857			Potri.005G170300	Pentatricopeptide repeat-containing protein At4g18520, chloroplastic	sp|Q0WNP3|PP319_ARATH	AT4G18520.1	Pentatricopeptide repeat (PPR) superfamily protein
PtXaTreH.16G065700	-0.0867873	0.552758			Potri.016G082100	Protein ALUMINUM SENSITIVE 3	sp|Q9ZUT3|ALS3_ARATH	AT2G37330.1	aluminum sensitive 3
PtXaTreH.06G177800	0.050022	0.552747			Potri.006G216100	Pentatricopeptide repeat-containing protein At2g37310	sp|Q9ZUT5|PP191_ARATH	AT2G37310.1	Pentatricopeptide repeat (PPR) superfamily protein
PtXaTreH.02G143300	0.518228	0.552597			Potri.002G168200	Jasmonoyl--L-amino acid synthetase JAR4	sp|A0A1J6KGJ9|JAR4_NICAT	AT2G46370.2	Auxin-responsive GH3 family protein
PtXaTreH.03G165400	0.200552	0.552596			Potri.003G196200
PtXaTreH.05G148400	-0.0771268	0.552512			Potri.005G196600	40S ribosomal protein S18	sp|P34788|RS18_ARATH	AT4G09800.1	S18 ribosomal protein
PtXaTreH.07G054500	0.00395307	0.552438			Potri.007G064300	MLO-like protein 8	sp|O22757|MLO8_ARATH	AT2G17480.1	Seven transmembrane MLO family protein
PtXaTreH.01G200400	0.0612926	0.552246			Potri.001G242900	Cactin	sp|F4I2J8|CATIN_ARATH	AT1G03910.1	cactus-binding carboxy-terminal%2C cactin
PtXaTreH.15G008300	0.572061	0.552144			Potri.015G010500
PtXaTreH.02G199600	0.402759	0.552096			Potri.002G241900	E3 ubiquitin-protein ligase PRT1	sp|Q8LBL5|PRT1_ARATH	AT3G24800.1	proteolysis 1
PtXaTreH.15G092900	0.227908	0.551987			Potri.015G115600			AT5G14345.1	early nodulin-like protein 21
PtXaTreH.09G056300	0.138228	0.551732			Potri.009G067800	Ribosomal biogenesis protein LAS1L	sp|Q9Y4W2|LAS1L_HUMAN	AT5G12220.1	las1-like family protein
PtXaTreH.02G201200	-0.102104	0.55173			Potri.002G243500	Urease accessory protein G	sp|E0ZS47|UREG_ORYSI	AT2G34470.2	urease accessory protein G
PtXaTreH.19G112800	0.259565	0.551563		RLK-Pelle_LRR-VIII-1	Potri.019G131800	Probable LRR receptor-like serine/threonine-protein kinase At1g06840	sp|C0LGD7|Y1684_ARATH	AT1G06840.1	Leucine-rich repeat protein kinase family protein
PtXaTreH.11G116800	0.17649	0.551546			Potri.011G143900	Protein PAT1 homolog	sp|Q0WPK4|PAT1H_ARATH	AT1G79090.3	topoisomerase II-associated protein
PtXaTreH.10G078700	0.23023	0.551532			Potri.010G096100	WAT1-related protein At1g70260	sp|F4I5D5|WTR11_ARATH	AT1G70260.1	nodulin MtN21 /EamA-like transporter family protein
PtXaTreH.11G005100	0.203573	0.551526			Potri.011G006700			AT1G62250.3	orotidine 5'-phosphate decarboxylase
PtXaTreH.06G015000	-0.237197	0.551487			Potri.006G017500			AT4G16410.1	transmembrane protein
PtXaTreH.02G048100	-0.128891	0.551367			Potri.002G056300	Photosystem II repair protein PSB27-H1, chloroplastic	sp|Q9LR64|PB27A_ARATH	AT1G03600.1	photosystem II family protein
PtXaTreH.03G027400	0.0821535	0.551345			Potri.003G034600	Inorganic pyrophosphatase 2	sp|Q9FZ62|PPSP2_ARATH	AT1G17710.1	Pyridoxal phosphate phosphatase-related protein
PtXaTreH.06G050700	0.00613125	0.55126			Potri.006G060400	Uncharacterized methyltransferase At2g41040, chloroplastic	sp|Q0WPT7|Y2104_ARATH	AT2G41040.1	S-adenosyl-L-methionine-dependent methyltransferases superfamily protein
PtXaTreH.05G008700	0.0541037	0.55084		TALE	Potri.005G014200	Homeobox protein knotted-1-like 1	sp|Q9FP29|KNOS1_ORYSJ	AT1G23380.1	homeobox protein knotted-1-like 6
PtXaTreH.13G050900	0.104917	0.550781			Potri.013G057200			AT5G18130.1	transmembrane protein
PtXaTreH.01G245300	0.00579645	0.550777			Potri.001G298200			AT2G14910.1	MAR-binding filament-like protein
PtXaTreH.07G045600	0.154257	0.550775			Potri.007G050600	Metal transporter Nramp3	sp|Q9SNV9|NRAM3_ARATH	AT2G23150.1	natural resistance-associated macrophage protein 3
PtXaTreH.04G051000	0.450117	0.550646		HSF	Potri.004G062300	Heat stress transcription factor A-4a	sp|O49403|HFA4A_ARATH	AT4G18880.1	heat shock transcription factor A4A
PtXaTreH.13G020600	-0.134185	0.55037			Potri.013G023000	Cyclin-P3-1	sp|Q75HV0|CCP31_ORYSJ	AT3G05327.1	Cyclin family protein
PtXaTreH.19G019000	0.330697	0.550298			Potri.019G013900	F-box protein At5g03970	sp|Q94A64|FB251_ARATH	AT5G03970.2	F-box associated ubiquitination effector family protein
PtXaTreH.14G134000	-0.219569	0.550289			Potri.014G165700	F-box protein SNE	sp|Q9LUB6|SNE_ARATH	AT5G48170.1	F-box family protein
PtXaTreH.06G148500	0.350694	0.550054			Potri.006G180800	Autophagy-related protein 11	sp|Q9SUG7|ATG11_ARATH	AT4G30790.1	autophagy-like protein
PtXaTreH.09G116600	0.420076	0.549833			Potri.009G139500	F-box/LRR-repeat protein 10	sp|Q9SDA8|FBL10_ARATH	AT2G17020.1	F-box/RNI-like superfamily protein
PtXaTreH.03G044400	-0.111823	0.549803			Potri.003G059800			AT5G25460.1	transmembrane protein%2C putative (Protein of unknown function%2C DUF642)
PtXaTreH.09G054200	0.622127	0.549609			Potri.009G070400			AT5G12300.1	Calcium-dependent lipid-binding (CaLB domain) family protein
PtXaTreH.17G090300	0.380292	0.549608			Potri.017G107600	F-box/FBD/LRR-repeat protein At1g13570	sp|Q9FZ70|FDL1_ARATH	AT1G13570.3	F-box/RNI-like superfamily protein
PtXaTreH.06G029900	0.0503416	0.549486		bHLH	Potri.006G037100	Transcription factor bHLH106	sp|O80674|BH106_ARATH	AT2G41130.1	basic helix-loop-helix (bHLH) DNA-binding superfamily protein
PtXaTreH.06G006000	0.217199	0.549338			Potri.006G006800	Zinc transporter 5	sp|Q6L8G0|ZIP5_ORYSJ	AT1G05300.1	zinc transporter 5 precursor
PtXaTreH.04G045300	0.359981	0.549264			Potri.004G055500	U-box domain-containing protein 7	sp|Q9CAG5|PUB7_ARATH	AT2G27430.1	ARM repeat superfamily protein
PtXaTreH.19G079300	0.415076	0.548995		C2H2	Potri.019G085400	Protein SENSITIVE TO PROTON RHIZOTOXICITY 1	sp|Q9C8N5|STOP1_ARATH	AT1G34370.2	C2H2 and C2HC zinc fingers superfamily protein
PtXaTreH.17G083400	0.0137496	0.548951			Potri.017G101700	Transcription factor BIM2	sp|Q9CAA4|BIM2_ARATH	AT1G69010.1	BES1-interacting Myc-like protein 2
PtXaTreH.14G128300	0.158167	0.548725			Potri.014G159300	E3 ubiquitin-protein ligase COP1	sp|P43254|COP1_ARATH	AT2G32950.1	Transducin/WD40 repeat-like superfamily protein
PtXaTreH.10G142700	0.0958562	0.548696			Potri.010G172800	Metal tolerance protein 10	sp|Q0WU02|MTP10_ARATH	AT1G16310.1	Cation efflux family protein
PtXaTreH.01G194600	0.240094	0.548518			Potri.001G236000			AT5G59830.3	DNA-binding protein
PtXaTreH.16G104900	0.206351	0.548446			Potri.016G132000	Regulatory-associated protein of TOR 1	sp|Q93YQ1|RTOR1_ARATH	AT3G08850.1	Regulatory-associated protein of TOR 1
PtXaTreH.14G004100	0.116317	0.548444			Potri.014G007100	bZIP transcription factor 44	sp|C0Z2L5|BZP44_ARATH	AT2G22850.2	basic leucine-zipper 6
PtXaTreH.18G074800	0.126466	0.548415			Potri.018G097300	Protein SUPPRESSOR OF MAX2 1	sp|Q9FHH2|SMAX1_ARATH	AT5G57710.1	Double Clp-N motif-containing P-loop nucleoside triphosphate hydrolases superfamily protein
PtXaTreH.01G221600	0.219657	0.548392			Potri.001G269400	Zinc finger A20 and AN1 domain-containing stress-associated protein 5	sp|Q9LHJ8|SAP5_ARATH	AT3G12630.1	A20/AN1-like zinc finger family protein
PtXaTreH.01G122600	0.166805	0.548385			Potri.001G145400			AT3G57990.1	hypothetical protein
PtXaTreH.05G164000	0.385545	0.548306		EOL1B	Potri.005G214400	ETO1-like protein 1	sp|Q9ZQX6|ETOL1_ARATH	AT4G02680.1	ETO1-like 1
PtXaTreH.12G041600	0.22411	0.54825			Potri.012G058000	Putative phospholipid-transporting ATPase 9	sp|Q9SX33|ALA9_ARATH	AT1G68710.2	ATPase E1-E2 type family protein / haloacid dehalogenase-like hydrolase family protein
PtXaTreH.10G145300	0.0988678	0.548063			Potri.010G175600	UPF0678 fatty acid-binding protein-like protein At1g79260	sp|O64527|Y1926_ARATH	AT1G79260.2	nitrobindin heme-binding domain protein
PtXaTreH.10G127000	0.159533	0.548012			Potri.010G152400	DEAD-box ATP-dependent RNA helicase 40	sp|Q9SQV1|RH40_ARATH	AT3G06480.1	DEAD box RNA helicase family protein
PtXaTreH.15G012900	0.135707	0.547887		protein kinase	Potri.015G017100	Probable plastid-lipid-associated protein 14, chloroplastic	sp|Q9LV04|PAP14_ARATH	AT5G53450.1	OBP3-responsive protein 1
PtXaTreH.04G158400	0.285847	0.547681			Potri.004G202200	Probable calcium-binding protein CML48	sp|Q9ZQH1|CML48_ARATH	AT2G27480.1	Calcium-binding EF-hand family protein
PtXaTreH.08G100600	0.285798	0.547558			Potri.008G121700			AT1G68440.1	transmembrane protein
PtXaTreH.02G043500	0.331276	0.547286			Potri.002G050900			AT4G02715.2	flocculation FLO11-like protein
PtXaTreH.16G075800	0.18153	0.547162			Potri.016G096400	Pentatricopeptide repeat-containing protein At5g03800	sp|Q9FFN1|PP363_ARATH	AT5G03800.1	Pentatricopeptide repeat (PPR) superfamily protein
PtXaTreH.13G006000	-0.160067	0.546841			Potri.013G006500	PsbP domain-containing protein 1, chloroplastic	sp|O23403|PPD1_ARATH	AT4G15510.1	Photosystem II reaction center PsbP family protein
PtXaTreH.13G010900	0.450559	0.546763			Potri.005G021500			AT5G27020.1	hypothetical protein
PtXaTreH.05G069200	0.333408	0.546687			Potri.001G168200	Probable GTP diphosphokinase RSH2, chloroplastic	sp|Q7XAP4|RSH2_ORYSJ	AT1G54130.1	RELA/SPOT homolog 3
PtXaTreH.19G108800	0.502735	0.546419			Potri.019G126300	Protein LURP-one-related 7	sp|Q8GWL2|LOR7_ARATH	AT2G30270.1	LURP-one-like protein (DUF567)
PtXaTreH.12G027200	0.298171	0.546391			Potri.012G039000	Glutamate decarboxylase	sp|P54767|DCE_SOLLC	AT3G17760.2	glutamate decarboxylase 5
PtXaTreH.06G050000	0.338853	0.546216			Potri.006G059600	Probable protein phosphatase 2C 27	sp|Q69QZ0|P2C27_ORYSJ	AT2G25620.2	DNA-binding protein phosphatase 1
PtXaTreH.01G335900	0.197284	0.54615			Potri.001G409600			AT5G54585.1	hypothetical protein
PtXaTreH.05G131000	0.0540973	0.546081			Potri.005G176100	WAT1-related protein At4g08290	sp|Q9SUF1|WTR31_ARATH	AT4G08290.1	nodulin MtN21 /EamA-like transporter family protein
PtXaTreH.14G133800	-0.0636314	0.546064			Potri.014G165500	Zinc finger CCCH domain-containing protein 18	sp|Q9SJ41|C3H18_ARATH	AT2G05160.2	CCCH-type zinc fingerfamily protein with RNA-binding domain-containing protein
PtXaTreH.01G334000	0.238272	0.545979		RLK-Pelle_DLSV	Potri.001G412200	G-type lectin S-receptor-like serine/threonine-protein kinase At4g27290	sp|O81832|Y4729_ARATH	AT4G27290.2	S-locus lectin protein kinase family protein
PtXaTreH.05G038400	-0.132646	0.545922			Potri.005G054600			AT1G72030.1	Acyl-CoA N-acyltransferases (NAT) superfamily protein
PtXaTreH.07G084100	0.405411	0.545915			Potri.007G102000	F-box protein At5g39450	sp|Q8RWD6|FB271_ARATH	AT5G39450.1	F-box family protein
PtXaTreH.10G051400	0.5375	0.545904			Potri.010G065200	Auxin-responsive protein IAA13	sp|Q38831|IAA13_ARATH	AT2G33310.3	auxin-induced protein 13
PtXaTreH.01G079900	-0.0354269	0.545852			Potri.001G096200	Uncharacterized protein At5g41620	sp|Q66GQ2|Y5162_ARATH	AT5G41620.1	intracellular protein transporter USO1-like protein
PtXaTreH.07G033400	-0.0982146	0.545549			Potri.007G036800	Polyneuridine-aldehyde esterase	sp|Q9SE93|PNAE_RAUSE	AT2G23560.1	methyl esterase 7
PtXaTreH.08G146600	0.245448	0.545499		AMT1;3	Potri.008G173800	Ammonium transporter 1 member 1	sp|P54144|AMT11_ARATH	AT4G13510.1	ammonium transporter 1%3B1
PtXaTreH.09G101700	0.137552	0.54522			Potri.009G121000	Chromatin remodeling protein SHL	sp|Q9FEN9|SHL_ARATH	AT4G39100.1	PHD finger family protein / bromo-adjacent homology (BAH) domain-containing protein
PtXaTreH.05G060000	0.229754	0.545196			Potri.005G080800	Regulation of nuclear pre-mRNA domain-containing protein 1B	sp|Q9NQG5|RPR1B_HUMAN	AT5G65180.1	ENTH/VHS family protein
PtXaTreH.10G208400	0.166186	0.545112		EIN3D(hub)	Potri.008G011300	Protein ETHYLENE INSENSITIVE 3	sp|O24606|EIN3_ARATH	AT3G20770.1	Ethylene insensitive 3 family protein
PtXaTreH.15G000300	0.328097	0.545056			Potri.015G000400	Autophagy-related protein 13a	sp|Q9SCK0|AT13A_ARATH	AT3G49590.2	Autophagy-related protein 13
PtXaTreH.04G096200	0.238855	0.544974		RLK-Pelle_LRR-XV	Potri.004G120500	LRR receptor-like serine/threonine-protein kinase RPK2	sp|Q9S7I6|RPK2_ARATH	AT3G02130.1	receptor-like protein kinase 2
PtXaTreH.13G003900	0.207779	0.544916			Potri.013G004500	FACT complex subunit SPT16	sp|O82491|SPT16_ARATH	AT4G10710.2	global transcription factor C
PtXaTreH.03G076800	0.279501	0.544749			Potri.003G096700	Inactive poly [ADP-ribose] polymerase RCD1	sp|Q8RY59|RCD1_ARATH	AT1G32230.1	WWE protein-protein interaction domain protein family
PtXaTreH.12G058800	-0.112812	0.544659			Potri.015G076200	1-deoxy-D-xylulose 5-phosphate reductoisomerase, chloroplastic	sp|Q9XFS9|DXR_ARATH	AT5G62790.1	1-deoxy-D-xylulose 5-phosphate reductoisomerase
PtXaTreH.17G031200	0.15806	0.544493			Potri.017G042800	Putative UDP-rhamnose:rhamnosyltransferase 1	sp|Q66PF2|URT1_FRAAN	AT5G49690.1	UDP-Glycosyltransferase superfamily protein
PtXaTreH.08G143300	0.132708	0.544301			Potri.008G170400	Heterogeneous nuclear ribonucleoprotein 1	sp|Q8W034|RNP1_ARATH	AT2G33410.1	RNA-binding (RRM/RBD/RNP motifs) family protein
PtXaTreH.10G171500	0.358356	0.544256			Potri.010G206400			AT3G12570.4	FYD
PtXaTreH.07G026400	0.560032	0.543919		C2H2	Potri.007G028800	Zinc finger protein ENHYDROUS	sp|Q9LVQ7|IDD1_ARATH	AT5G66730.1	C2H2-like zinc finger protein
PtXaTreH.08G026000	0.320494	0.543855			Potri.008G035700	U-box domain-containing protein 14	sp|Q8VZ40|PUB14_ARATH	AT3G54850.1	plant U-box 14
PtXaTreH.09G129100	0.15347	0.543674		RLK-Pelle_WAK	Potri.009G154100	Wall-associated receptor kinase 2	sp|Q9LMP1|WAK2_ARATH	AT1G21270.1	wall-associated kinase 2
PtXaTreH.14G092600	0.442604	0.543419			Potri.014G118500	Pentatricopeptide repeat-containing protein At2g31400, chloroplastic	sp|Q9SIC9|PP178_ARATH	AT2G31400.1	s uncoupled 1
PtXaTreH.09G048700	0.0579941	0.543306		protein kinase PKN/PRK1	Potri.001G281400	Protein FLC EXPRESSOR	sp|F4IMQ0|FLX_ARATH	AT3G14750.1	structural maintenance of chromosomes domain protein
PtXaTreH.02G062500	0.220365	0.543155			Potri.002G072500	Pentatricopeptide repeat-containing protein At3g21470	sp|Q9LVF9|PP245_ARATH	AT3G21470.1	Pentatricopeptide repeat (PPR-like) superfamily protein
PtXaTreH.15G001100	0.468702	0.543066			Potri.015G001500			AT5G24600.1	TRP-like ion channel protein (Protein of unknown function%2C DUF599)
PtXaTreH.05G011400	-0.189042	0.54303			Potri.005G019600			AT3G62630.1	stress response NST1-like protein (DUF1645)
PtXaTreH.04G063900	-0.0571794	0.542979			Potri.004G078000	60S ribosomal protein L19-2	sp|Q9LUQ6|RL192_ARATH	AT3G16780.1	Ribosomal protein L19e family protein
PtXaTreH.14G062100	-0.0888577	0.54297			Potri.014G082900	UPF0187 protein At3g61320, chloroplastic	sp|Q9M2D2|YU88_ARATH	AT3G61320.1	Bestrophin-like protein
PtXaTreH.06G198200	0.303581	0.542967			Potri.006G240000	Protein NRT1/ PTR FAMILY 1.2	sp|Q9M817|PTR6_ARATH	AT1G52190.1	Major facilitator superfamily protein
PtXaTreH.04G075800	0.407199	0.542772		HDA906	Potri.004G092900	Histone deacetylase 5	sp|Q8RX28|HDA5_ARATH	AT5G61060.1	histone deacetylase 5
PtXaTreH.08G041800	-0.129422	0.542739		HSP70	Potri.008G054900	Heat shock 70 kDa protein 4	sp|Q9LHA8|HS704_ARATH	AT3G12580.1	heat shock protein 70
PtXaTreH.03G093200	0.259896	0.542672			Potri.003G114700			AT4G12240.1	zinc finger (C2H2 type) family protein
PtXaTreH.02G011800	0.329654	0.542615			Potri.002G014000	Prolyl endopeptidase	sp|P48147|PPCE_HUMAN	AT1G76140.1	Prolyl oligopeptidase family protein
PtXaTreH.01G119100	-0.070431	0.54211			Potri.001G141600			AT1G32690.1	DUF740 family protein
PtXaTreH.14G037200	0.617721	0.542107		WRKY	Potri.014G050000	Probable WRKY transcription factor 12	sp|Q93WY4|WRK12_ARATH	AT2G44745.1	WRKY family transcription factor
PtXaTreH.02G181600	0.182465	0.542012			Potri.002G221600	WRKY transcription factor 1	sp|Q9SI37|WRKY1_ARATH	AT2G04880.2	zinc-dependent activator protein-1
PtXaTreH.14G000800	0.187707	0.541998			Potri.014G001100			AT3G13062.1	Polyketide cyclase/dehydrase and lipid transport superfamily protein
PtXaTreH.10G013500	0.245545	0.54196			Potri.010G015200	Probable 1-deoxy-D-xylulose-5-phosphate synthase, chloroplastic	sp|O78328|DXS_CAPAN	AT4G15560.1	Deoxyxylulose-5-phosphate synthase
PtXaTreH.10G020300	0.271042	0.541936			Potri.010G027300	Receptor-like cytosolic serine/threonine-protein kinase RBK2	sp|Q8RXC8|RBK2_ARATH	AT5G18910.1	Protein kinase superfamily protein
PtXaTreH.03G143000	0.433197	0.541916			Potri.003G172100			AT4G37100.1	Pyridoxal phosphate (PLP)-dependent transferases superfamily protein
PtXaTreH.11G055800	-0.0658506	0.54187			Potri.011G071800	BES1/BZR1 homolog protein 4	sp|Q9ZV88|BEH4_ARATH	AT1G78700.1	BES1/BZR1 homolog 4
PtXaTreH.01G215900	0.469326	0.541802			Potri.001G261300	Putative disease resistance RPP13-like protein 1	sp|Q9LRR4|R13L1_ARATH	AT3G14470.2	NB-ARC domain-containing disease resistance protein
PtXaTreH.13G127100	0.206418	0.541784			Potri.013G161300	Calcium uniporter protein 6, mitochondrial	sp|F4I111|MCU6_ARATH	AT1G09575.2	calcium uniporter-like protein (DUF607)
PtXaTreH.07G064300	0.11847	0.541766			Potri.007G075200	GEM-like protein 4	sp|Q9FTA0|GEML4_ARATH	AT5G08350.1	GRAM domain-containing protein / ABA-responsive protein-like protein
PtXaTreH.10G145100	0.0511916	0.541715			Potri.010G175600	UPF0678 fatty acid-binding protein-like protein At1g79260	sp|O64527|Y1926_ARATH	AT1G79260.2	nitrobindin heme-binding domain protein
PtXaTreH.14G095900	0.00920895	0.54163			Potri.014G122500	Transcription initiation factor TFIID subunit 13	sp|Q6NQH4|TAF13_ARATH	AT1G02680.1	TBP-associated factor 13
PtXaTreH.08G145500	0.450931	0.541503			Potri.008G172400	Auxin-responsive protein IAA13	sp|Q38831|IAA13_ARATH	AT2G33310.3	auxin-induced protein 13
PtXaTreH.08G050200	0.271517	0.541499			Potri.008G064500			AT2G39950.1	flocculation protein
PtXaTreH.15G077800	-0.0464862	0.541441			Potri.015G097200	Acetolactate synthase 1, chloroplastic	sp|P27818|ILVB1_BRANA	AT3G48560.1	chlorsulfuron/imidazolinone resistant 1
PtXaTreH.18G020300	0.148995	0.541437			Potri.018G026400	E3 ubiquitin-protein ligase KEG	sp|Q9FY48|KEG_ARATH	AT4G32250.3	Protein kinase superfamily protein
PtXaTreH.19G018600	0.0199588	0.541388		GIF1a	Potri.019G013100	GRF1-interacting factor 1	sp|Q8L8A5|GIF1_ARATH	AT5G28640.1	SSXT family protein
PtXaTreH.17G094400	0.204164	0.541319			Potri.017G111300	Zinc finger CCHC domain-containing protein 8	sp|Q6DD45|ZCHC8_XENLA	AT5G38600.1	Proline-rich spliceosome-associated (PSP) family protein / zinc knuckle (CCHC-type) family protein
PtXaTreH.13G023100	0.267506	0.541296			Potri.013G025800	E3 ubiquitin-protein ligase ATL6	sp|Q8RXX9|ATL6_ARATH	AT3G05200.1	RING/U-box superfamily protein
PtXaTreH.02G119500	0.390535	0.541184			Potri.002G140500	E3 ubiquitin-protein ligase RNF12-B	sp|Q7T037|RF12B_XENLA	AT5G45290.1	RING/U-box superfamily protein
PtXaTreH.03G108700	0.125473	0.540919			Potri.003G131600	Protein SPIRAL1-like 2	sp|Q9LE54|SP1L2_ARATH	AT1G26355.1	SPIRAL1-like1
PtXaTreH.10G106600	0.290513	0.540838			Potri.010G127600	Probable carboxylesterase 6	sp|Q9SX25|CXE6_ARATH	AT5G16080.1	carboxyesterase 17
PtXaTreH.10G110300	0.131605	0.540777			Potri.010G131400	Protein decapping 5	sp|Q9C658|DCP5_ARATH	AT1G26110.1	decapping 5
PtXaTreH.16G078000	0.241942	0.540518			Potri.016G098300
PtXaTreH.19G042700	0.131046	0.540466			Potri.019G042900	DNA polymerase delta subunit 4	sp|Q3T0X9|DPOD4_BOVIN	AT1G09815.1	polymerase delta 4
PtXaTreH.14G051900	-0.13627	0.540454			Potri.014G070800	AT-hook motif nuclear-localized protein 22	sp|O22130|AHL22_ARATH	AT2G45430.1	AT-hook motif nuclear-localized protein 22
PtXaTreH.08G031300	0.36669	0.540414		MYB	Potri.008G041900	Nuclear receptor corepressor 1	sp|Q4KKX4|NCOR1_XENTR	AT3G52250.2	Duplicated homeodomain-like superfamily protein
PtXaTreH.01G322000	-0.0745592	0.540282			Potri.001G396600	30S ribosomal protein S20, chloroplastic	sp|P82130|RR20_SPIOL	AT3G15190.1	chloroplast 30S ribosomal protein S20
PtXaTreH.06G118900	0.212685	0.540248			Potri.006G136900	Embryogenesis-associated protein EMB8	sp|Q40863|EMB8_PICGL	AT2G03140.2	alpha/beta-Hydrolases superfamily protein
PtXaTreH.01G051000	0.250877	0.540237			Potri.001G060400	Auxin-responsive protein SAUR71	sp|Q9SGU2|SAU71_ARATH	AT5G50760.1	SAUR-like auxin-responsive protein family
PtXaTreH.07G012700	0.0475941	0.540216		HON905	Potri.007G014200	Histone H1	sp|P40267|H1_SOLPN	AT2G18050.1	histone H1-3
PtXaTreH.04G108800	0.155928	0.540186		CAMK_OST1L	Potri.004G138300	Serine/threonine-protein kinase SAPK7	sp|Q7XQP4|SAPK7_ORYSJ	AT1G10940.1	Protein kinase superfamily protein
PtXaTreH.08G055600	0.037795	0.540132		ABTL7	Potri.008G071200	Taxadien-5-alpha-ol O-acetyltransferase	sp|Q8S9G6|T5AT_TAXWC	AT2G40230.1	HXXXD-type acyl-transferase family protein
PtXaTreH.03G119300	0.283725	0.540093		Nin-like	Potri.003G143000	Protein NLP7	sp|Q84TH9|NLP7_ARATH	AT4G24020.1	NIN like protein 7
PtXaTreH.01G274500	0.349999	0.539957			Potri.001G335000	Transcription factor GTE8	sp|Q9LK27|GTE8_ARATH	AT3G27260.4	global transcription factor group E8
PtXaTreH.08G040400	0.145591	0.539818			Potri.010G207700	ACT domain-containing protein ACR9	sp|O80644|ACR9_ARATH	AT2G39570.1	ACT domain-containing protein
PtXaTreH.06G151600	0.21163	0.53978			Potri.006G184900	Probable purine permease 5	sp|Q9ZUH3|PUP5_ARATH	AT2G24220.2	purine permease 5
PtXaTreH.07G018700	0.375469	0.539489			Potri.007G020600	AAA-ATPase At2g18193	sp|Q8GW96|AATP3_ARATH	AT2G18193.1	P-loop containing nucleoside triphosphate hydrolases superfamily protein
PtXaTreH.15G001600	0.308893	0.539452			Potri.015G002100	Putative F-box/FBD/LRR-repeat protein At4g03220	sp|Q9ZR09|FDL25_ARATH	AT4G03220.1	Protein with RNI-like/FBD-like domain
PtXaTreH.15G076500	0.182348	0.539422			Potri.015G095500	DExH-box ATP-dependent RNA helicase DExH12	sp|Q9SYP1|DEXHC_ARATH	AT1G20960.2	U5 small nuclear ribonucleoprotein helicase
PtXaTreH.19G105800	-0.0993945	0.539406		RLK-Pelle_DLSV	Potri.019G120300	Receptor-like serine/threonine-protein kinase SD1-8	sp|O81905|SD18_ARATH	AT4G21380.1	receptor kinase 3
PtXaTreH.02G018600	0.0679365	0.539382			Potri.002G021300	Pentatricopeptide repeat-containing protein At1g20230	sp|Q9LNU6|PPR53_ARATH	AT1G20230.1	Pentatricopeptide repeat (PPR) superfamily protein
PtXaTreH.10G084600	0.0636723	0.53933			Potri.010G102600	Protein OBERON 3	sp|Q94B71|OBE3_ARATH	AT1G14740.1	class I heat shock protein%2C putative (DUF1423)
PtXaTreH.18G098200	0.188858	0.53921			Potri.018G129900	Nuclear pore complex protein NUP1	sp|Q9CAF4|NUP1_ARATH	AT5G20200.1	nucleoporin-like protein
PtXaTreH.08G102800	0.325322	0.53917			Potri.008G124700			AT2G01190.1	Octicosapeptide/Phox/Bem1p family protein
PtXaTreH.10G189100	0.115501	0.539158			Potri.010G226500	U-box domain-containing protein 14	sp|Q8VZ40|PUB14_ARATH	AT3G54850.1	plant U-box 14
PtXaTreH.10G177200	0.175421	0.538867			Potri.010G212100	Spliceosome-associated protein 130 A	sp|P0DKL4|S130A_ARATH	AT3G55220.1	Cleavage and polyadenylation specificity factor (CPSF) A subunit protein
PtXaTreH.13G074900	-0.0318085	0.538799			Potri.013G089600			AT4G10300.1	RmlC-like cupins superfamily protein
PtXaTreH.02G144300	0.242131	0.538577			Potri.002G169400	Abscisic acid receptor PYL9	sp|Q84MC7|PYL9_ARATH	AT1G01360.1	regulatory component of ABA receptor 1
PtXaTreH.10G198400	-0.0256407	0.538369		CCH (Cu transporter)	Potri.010G236500	Copper transport protein ATX1	sp|Q94BT9|ATOX1_ARATH	AT1G66240.1	homolog of anti-oxidant 1
PtXaTreH.07G052100	0.443399	0.538215			Potri.007G060300	Phospholipase D delta	sp|Q9C5Y0|PLDD1_ARATH	AT4G35790.2	phospholipase D delta
PtXaTreH.05G143900	0.00153343	0.538195		sucrose biosynthesis I	Potri.002G069000	Fructose-1,6-bisphosphatase, cytosolic	sp|P46276|F16P2_SOLTU	AT1G43670.1	Inositol monophosphatase family protein
PtXaTreH.16G030300	-0.0622816	0.538128			Potri.T164000	UPF0481 protein At3g47200	sp|Q9SD53|Y3720_ARATH	AT3G50150.1	transmembrane protein%2C putative (DUF247)
PtXaTreH.08G050000	0.440908	0.538109		MYB	Potri.008G064200	Transcription factor DIVARICATA	sp|Q8S9H7|DIV_ANTMA	AT5G05790.2	Duplicated homeodomain-like superfamily protein
PtXaTreH.16G097200	0.123108	0.538023			Potri.016G123600	Importin subunit beta-1	sp|Q9FJD4|IMB1_ARATH	AT3G08943.1	ARM repeat superfamily protein
PtXaTreH.05G189900	-0.000496704	0.537962			Potri.005G242900			AT1G11320.1	GDSL esterase/lipase
PtXaTreH.02G117500	0.110512	0.53782			Potri.002G138600			AT2G44760.1	dihydroorotate dehydrogenase (DUF3598)
PtXaTreH.15G017400	0.157746	0.537698			Potri.012G033700			AT5G52960.1	tRNA dimethylallyltransferase
PtXaTreH.03G172200	0.380589	0.537637		bZIP	Potri.003G204400	Basic leucine zipper 23	sp|Q8GTS2|BZP23_ARATH	AT2G16770.2	Basic-leucine zipper (bZIP) transcription factor family protein
PtXaTreH.01G125600	0.213185	0.537589			Potri.001G148400	Lon protease homolog 2, peroxisomal	sp|O04979|LONP2_SPIOL	AT5G47040.1	lon protease 2
PtXaTreH.01G343100	0.204912	0.537452			Potri.001G422900
PtXaTreH.16G085600	0.144546	0.537392			Potri.016G109200	L-type lectin-domain containing receptor kinase S.4	sp|Q9M2S4|LRKS4_ARATH	AT5G01090.1	Concanavalin A-like lectin family protein
PtXaTreH.07G004800	-0.0506556	0.537184			Potri.007G005600			AT5G67620.1	DUF4228 domain protein
PtXaTreH.01G069600	-0.053428	0.537166			Potri.001G084600			AT5G41960.1	zinc finger matrin-type protein
PtXaTreH.01G133300	0.220994	0.537128			Potri.001G157300			AT4G17330.2	G2484-1 protein
PtXaTreH.02G117900	0.672285	0.536766		WRKY	Potri.002G138900	Probable WRKY transcription factor 12	sp|Q93WY4|WRK12_ARATH	AT2G44745.1	WRKY family transcription factor
PtXaTreH.17G077700	0.252673	0.536746			Potri.017G094500	Ninja-family protein AFP2	sp|Q9LMX5|AFP2_ARATH	AT1G13740.1	ABI five binding protein 2
PtXaTreH.14G128200	0.351768	0.536575			Potri.014G159100	Tyrosine-protein phosphatase DSP1	sp|Q9ZVN4|DSP1_ARATH	AT1G05000.1	Phosphotyrosine protein phosphatases superfamily protein
PtXaTreH.11G093400	0.200527	0.536488		RLK-Pelle_LRR-Xb-1	Potri.011G116900	Phytosulfokine receptor 2	sp|Q9FN37|PSKR2_ARATH	AT5G53890.1	phytosylfokine-alpha receptor 2
PtXaTreH.07G071700	0.277637	0.536311		TKL-Pl-4	Potri.007G085300	Serine/threonine/tyrosine-protein kinase HT1	sp|Q2MHE4|HT1_ARATH	AT5G58950.1	Protein kinase superfamily protein
PtXaTreH.12G023800	-0.0161469	0.536301			Potri.012G035400	Uncharacterized AAA domain-containing protein C24B10.10c	sp|Q9P7J5|YJNA_SCHPO	AT1G64110.5	P-loop containing nucleoside triphosphate hydrolases superfamily protein
PtXaTreH.14G015400	0.256707	0.536278			Potri.014G024300	Uncharacterized protein At4g06744	sp|Q8W3M4|Y4744_ARATH	AT4G06744.1	Leucine-rich repeat (LRR) family protein
PtXaTreH.19G030700	0.317105	0.53614			Potri.019G029500	U-box domain-containing protein 9	sp|Q9SRT0|PUB9_ARATH	AT3G07360.1	plant U-box 9
PtXaTreH.04G140000	0.311166	0.536086			Potri.004G178000	Probable polyamine transporter At1g31830	sp|Q9C6S5|PHSB_ARATH	AT1G31830.2	Amino acid permease family protein
PtXaTreH.10G121800	0.241138	0.536056			Potri.010G146500	Putative ubiquitin-conjugating enzyme E2 38	sp|Q9C918|UBC38_ARATH	AT3G15355.1	ubiquitin-conjugating enzyme 25
PtXaTreH.19G028400	0.0518694	0.535929			Potri.013G049900	Probable ran guanine nucleotide release factor	sp|Q54ML6|MOG1_DICDI	AT1G69680.1	ran guanine nucleotide release factor%2C putative (Mog1/PsbP/DUF1795-like photosystem II reaction center PsbP family protein)
PtXaTreH.02G091600	0.373041	0.535875			Potri.002G106800	Receptor-like protein kinase 7	sp|F4I2N7|RLK7_ARATH	AT1G09970.1	Leucine-rich receptor-like protein kinase family protein
PtXaTreH.07G026500	0.322339	0.535832			Potri.007G028900	Probable protein phosphatase 2C 80	sp|Q9LVQ8|P2C80_ARATH	AT5G66720.1	Protein phosphatase 2C family protein
PtXaTreH.11G040800	-0.033804	0.535804			Potri.011G052200	Probable 2-carboxy-D-arabinitol-1-phosphatase	sp|Q9FNJ9|CA1P_ARATH	AT5G22620.6	phosphoglycerate/bisphosphoglycerate mutase family protein
PtXaTreH.01G248400	-0.0725843	0.535724			Potri.001G301600	Cyclase-like protein 2	sp|Q94JT5|CYL2_ARATH	AT4G35220.1	Cyclase family protein
PtXaTreH.14G030500	0.346911	0.535638		NAC	Potri.014G041300	Transcription factor JUNGBRUNNEN 1	sp|Q9SK55|NAC42_ARATH	AT1G65910.1	NAC domain containing protein 28
PtXaTreH.13G062900	0.398446	0.535622			Potri.013G072200			AT3G54680.1	proteophosphoglycan-like protein
PtXaTreH.17G031300	0.109351	0.535585			Potri.017G042900	Fructose-1,6-bisphosphatase, chloroplastic	sp|P22418|F16P1_SPIOL	AT5G64380.1	Inositol monophosphatase family protein
PtXaTreH.12G109600	0.272221	0.535301			Potri.012G144400	N6-adenosine-methyltransferase non-catalytic subunit MTB	sp|Q94AI4|METL1_ARATH	AT4G09980.1	Methyltransferase MT-A70 family protein
PtXaTreH.01G185600	0.170832	0.535225		NF-YC	Potri.001G225400	Dr1-associated corepressor	sp|Q14919|NC2A_HUMAN	AT3G12480.1	nuclear factor Y%2C subunit C11
PtXaTreH.04G028300	0.215361	0.535207			Potri.004G037900	(E,E)-geranyllinalool synthase	sp|Q93YV0|GES_ARATH	AT1G61120.1	terpene synthase 04
PtXaTreH.09G105700	0.0587319	0.535186
PtXaTreH.06G221600	-0.0589124	0.535148			Potri.006G267900	Protein GLUTAMINE DUMPER 3	sp|Q9FHH5|GDU3_ARATH	AT5G57685.1	glutamine dumper 3
PtXaTreH.12G083300	-0.0249826	0.535103			Potri.012G109800	Chromophore lyase CRL, chloroplastic	sp|Q9FI46|CRL_ARATH	AT5G51020.1	crumpled leaf
PtXaTreH.14G060600	-0.136941	0.534527			Potri.014G081000	Acetyl-coenzyme A carboxylase carboxyl transferase subunit alpha, chloroplastic	sp|Q9LD43|ACCA_ARATH	AT2G38040.2	acetyl Co-enzyme a carboxylase carboxyltransferase alpha subunit
PtXaTreH.03G017000	-0.271912	0.534486		LEA	Potri.T165600			AT2G01080.1	Late embryogenesis abundant (LEA) hydroxyproline-rich glycoprotein family
PtXaTreH.01G141400	0.547848	0.534458			Potri.001G167300	Subtilisin-like protease SBT1.4	sp|Q9LVJ1|SBT14_ARATH	AT3G14067.1	Subtilase family protein
PtXaTreH.03G100800	0.560799	0.534421		TKL_CTR1-DRK-2	Potri.003G122700	Probable serine/threonine-protein kinase SIS8	sp|Q9C9U5|SIS8_ARATH	AT4G23050.2	PAS domain-containing protein tyrosine kinase family protein
PtXaTreH.07G031100	0.0810106	0.534417		PtHCF164	Potri.007G034400	Thioredoxin-like protein HCF164, chloroplastic	sp|O23166|TR164_ARATH	AT4G37200.1	Thioredoxin superfamily protein
PtXaTreH.01G299400	0.176395	0.5343			Potri.001G362300	ABC transporter C family member 3	sp|Q9LK64|AB3C_ARATH	AT3G13080.1	multidrug resistance-associated protein 3
PtXaTreH.01G257300	0.09677	0.534242			Potri.001G313300	Probable disease resistance protein At5g63020	sp|Q8RXS5|DRL40_ARATH	AT5G63020.1	Disease resistance protein (CC-NBS-LRR class) family
PtXaTreH.09G139500	0.153685	0.53401		Nin-like	Potri.009G166900	Protein NLP2	sp|Q7X9B9|NLP2_ARATH	AT2G17150.6	Plant regulator RWP-RK family protein
PtXaTreH.14G067700	0.492026	0.533984			Potri.014G089200			AT4G01290.2	chorismate synthase
[truncated: 18,031 more rows]

## Sheet: Table S4
Table S4. List of RNA-Seq datasets from transgenic Populus trichocarpa
[truncated: 129 more rows]
